# Supplementary material for: A comparison of biomonitoring methodologies for surf zone fish communities
Source: PLoS One. 2023 Jun 14;18(6):e0260903. doi: 10.1371/journal.pone.0260903 (PMC10266690; doi:10.1371/journal.pone.0260903)
Supplement: S2 File — (XLSX) [file pone.0260903.s002.xlsx]

## Sheet: Table S1
Table S1. eDNA Sample Data
Site	Site Code	Sample	Start time	End time	Vol filtered (mL)	Latitude	Longitude
Bechers Bay	BB	A	17:28:00	17:44:00	0.5	34.0084	-120.049
Bechers Bay	BB	B	17:28:00	17:45:00	0.5	34.0084	-120.049
Bechers Bay	BB	C	17:28:00	17:43:00	0.5	34.0084	-120.049
Ben Weston	BW	A	17:00:00	17:35:00	0.5	33.3677	-118.481
Ben Weston	BW	B	17:00:00	17:35:00	0.5	33.3677	-118.481
Ben Weston	BW	C	17:00:00	17:35:00	0.5	33.3677	-118.481
China Camp	CC	A	20:25:00	20:40:00	0.5	33.9206	-120.17
China Camp	CC	B	20:25:00	20:40:00	0.5	33.9206	-120.17
China Camp	CC	C	20:25:00	20:40:00	0.5	33.9206	-120.17
Christy Beach	CB	A	19:02:00	19:19:00	0.5	34.0238	-119.877
Christy Beach	CB	B	19:02:00	19:19:00	0.5	34.0238	-119.877
Christy Beach	CB	C	19:02:00	19:19:00	0.5	34.0238	-119.877
Coches Prietos	CP	A	19:40:00	20:05:00	0.5	33.9691	-119.708
Coches Prietos	CP	B	19:40:00	20:05:00	0.5	33.9691	-119.708
Coches Prietos	CP	C	19:40:00	20:05:00	0.5	33.9691	-119.708
Cuyler Harbor	CH	A	15:38:00	16:10:00	0.5	34.0469	-120.353
Cuyler Harbor	CH	B	15:38:00	16:25:00	0.5	34.0469	-120.353
Cuyler Harbor	CH	C	15:38:00	16:30:00	0.5	34.0469	-120.353
Dangermond	DP	A	16:10:00	16:30:00	0.5	34.464	-120.473
Dangermond	DP	B	16:10:00	16:30:00	0.5	34.464	-120.473
Dangermond	DP	C	16:10:00	16:30:00	0.5	34.464	-120.473
Emerald Bay	EB	A	17:26:00	18:05:00	0.5	33.4683	-118.531
Emerald Bay	EB	B	17:26:00	18:05:00	0.5	33.4683	-118.531
Emerald Bay	EB	C	17:26:00	18:05:00	0.5	33.4683	-118.531
Ford Point	FP	A	17:57:00	18:10:00	0.5	33.9178	-120.05
Ford Point	FP	B	17:57:00	18:10:00	0.5	33.9178	-120.05
Ford Point	FP	C	17:57:00	18:10:00	0.5	33.9178	-120.05
Forney Cove	FC	A	19:12:00	19:34:00	0.5	34.0584	-119.919
Forney Cove	FC	B	19:12:00	19:34:00	0.5	34.0584	-119.919
Forney Cove	FC	C	19:12:00	19:34:00	0.5	34.0584	-119.919
Little Harbor	LH	A	20:08:00	22:30:00	0.2	33.3863	-118.474
Little Harbor	LH	B	20:08:00	21:55:00	0.5	33.3863	-118.474
Little Harbor	LH	C	20:08:00	20:41:00	0.5	33.3863	-118.474
R Beach	RB	A	17:05:00	17:45:00	0.5	34.4149	-119.886
R Beach	RB	B	17:05:00	17:47:00	0.5	34.4149	-119.886
R Beach	RB	C	17:05:00	18:00:00	0.5	34.4149	-119.886
Sandy Point	SP	A	20:09:00	20:27:00	0.5	34.0056	-120.24
Sandy Point	SP	B	20:09:00	20:24:00	0.5	34.0056	-120.24
Sandy Point	SP	C	20:09:00	20:24:00	0.5	34.0056	-120.24
Santa Claus	SC	A			0.5	34.4066	-119.551
Santa Claus	SC	B			0.5	34.4066	-119.551
Santa Claus	SC	C			0.5	34.4066	-119.551
Santa Monica	SM	A	19:50:00	20:30:00	0.5	34.0218	-118.517
Santa Monica	SM	B	19:50:00	20:30:00	0.5	34.0218	-118.517
Santa Monica	SM	C	19:50:00	20:30:00	0.5	34.0218	-118.517
Soledad	SC_R	A	21:07:00	21:39:00	0.5	34.0112	-120.161
Soledad	SC_R	B	21:07:00	21:26:00	0.5	34.0112	-120.161
Soledad	SC_R	C	21:07:00	21:25:00	0.5	34.0112	-120.161
Southeast Anchorage	SA	A	17:38:00	17:53:00	0.5	33.9801	-120.012
Southeast Anchorage	SA	B	17:38:00	17:48:00	0.5	33.9801	-120.012
Southeast Anchorage	SA	C	17:38:00	17:48:00	0.5	33.9801	-120.012
Water Canyon	WC	A	18:50:00	19:23:00	0.5	33.9944	-120.041
Water Canyon	WC	B	18:50:00	19:23:00	0.5	33.9944	-120.041
Water Canyon	WC	C	18:50:00	19:24:00	0.5	33.9944	-120.041

## Sheet: Table S2
Table S2. Fish Species Habitat Associations
Number	Common name	Class	Family	Genus	Species	Surfzone	Surfzone Association	Strata Assoctiaion
1	Topsmelt	Actinopteri	Atherinopsidae	Atherinops	Atherinops affinis	Yes	intertidal	sandybottom_rockyreef
2	California grunion	Actinopteri	Atherinopsidae	Leuresthes	Leuresthes tenuis	Yes	intertidal	sandybottom
3	Specklefin midshipman	Actinopteri	Batrachoididae	Porichthys	Porichthys myriaster	No	intertidal	sandybottom
4	Plainfin midshipman	Actinopteri	Batrachoididae	Porichthys	Porichthys notatus	No	intertidal	sandybottom
5	California needlefish	Actinopteri	Belonidae	Strongylura	Strongylura exilis	Yes	surfzone	sandybottom
6	Rockpool blenny	Actinopteri	Blenniidae	Hypsoblennius	Hypsoblennius gilberti	No	intertidal	rockyreef
7	Mussel blenny	Actinopteri	Blenniidae	Hypsoblennius	Hypsoblennius jenkinsi	No	intertidal	rockyreef
8	Yellowtail amberjack	Actinopteri	Carangidae	Seriola	Seriola dorsalis	No	nearshore	rockyreef
9	Pacific jack mackerel	Actinopteri	Carangidae	Trachurus	Trachurus symmetricus	Yes	surfzone	pelagic
10	Crevice kelpfish	Actinopteri	Clinidae	Gibbonsia	Gibbonsia montereyensis	No	nearshore	rockyreef
11	Giant kelpfish	Actinopteri	Clinidae	Heterostichus	Heterostichus rostratus	Yes	intertidal	rockyreef
12	Pacific sardine	Actinopteri	Clupeidae	Sardinops	Sardinops sagax	Yes	surfzone	sandybottom
13	Woolly sculpin	Actinopteri	Cottidae	Clinocottus	Clinocottus analis	No	intertidal	rockyreef
14	Bald sculpin	Actinopteri	Cottidae	Clinocottus	Clinocottus recalvus	No	intertidal	rockyreef
15	Fluffy sculpin	Actinopteri	Cottidae	Oligocottus	Oligocottus snyderi	No	intertidal	rockyreef
16	Cabezon	Actinopteri	Cottidae	Scorpaenichthys	Scorpaenichthys marmoratus	No	nearshore	sandybottom_rockyreef
17	California tonguefish	Actinopteri	Cynoglossidae	Symphurus	Symphurus atricaudus	No	nearshore	sandybottom
18	Red eye round herring	Actinopteri	Dussumieriidae	Etrumeus	Etrumeus teres	No	nearshore	pelagic
19	Barred surfperch	Actinopteri	Embiotocidae	Amphistichus	Amphistichus argenteus	Yes	surfzone	sandybottom
20	Kelp perch	Actinopteri	Embiotocidae	Brachyistius	Brachyistius frenatus	No	nearshore	rockyreef
21	Shiner perch	Actinopteri	Embiotocidae	Cymatogaster	Cymatogaster aggregata	Yes	surfzone	sandybottom
22	Black perch	Actinopteri	Embiotocidae	Embiotoca	Embiotoca jacksoni	Yes	intertidal	rockyreef
23	Striped surfperch	Actinopteri	Embiotocidae	Embiotoca	Embiotoca lateralis	No	nearshore	sandybottom_rockyreef
24	Walleye surfperch	Actinopteri	Embiotocidae	Hyperprosopon	Hyperprosopon argenteum	Yes	intertidal	sandybottom
25	Silver surfperch	Actinopteri	Embiotocidae	Hyperprosopon	Hyperprosopon ellipticum	Yes	surfzone	sandybottom
26	Reef perch	Actinopteri	Embiotocidae	Micrometrus	Micrometrus aurora	No	intertidal	rockyreef
27	Dwarf perch	Actinopteri	Embiotocidae	Micrometrus	Micrometrus minimus	Yes	surfzone	sandybottom
28	Pile perch	Actinopteri	Embiotocidae	Phanerodon	Phanerodon vacca	Yes	intertidal	rockyreef
29	Rubberlip seaperch	Actinopteri	Embiotocidae	Rhacochilus	Rhacochilus toxotes	Yes	surfzone	rockyreef
30	Northern anchovy	Actinopteri	Engraulidae	Engraulis	Engraulis mordax	Yes	surfzone	sandybottom
31	Bennetts flying fish	Actinopteri	Exocoetidae	Cheilopogon	Cheilopogon pinnatibarbatus	No	nearshore	pelagic
32	Sharpchin flyingfish	Actinopteri	Exocoetidae	Fodiator	Fodiator acutus	No	nearshore	pelagic
33	California clingfish	Actinopteri	Gobiesocidae	Gobiesox	Gobiesox rhessodon	No	intertidal	rockyreef
34	Kelp clingfish	Actinopteri	Gobiesocidae	Rimicola	Rimicola muscarum	No	intertidal	rockyreef
35	Northern tidewater goby	Actinopteri	Gobiidae	Eucyclogobius	Eucyclogobius newberryi	Yes	intertidal	sandybottom
36	Bay goby	Actinopteri	Gobiidae	Lepidogobius	Lepidogobius lepidus	No	intertidal	sandybottom
37	Blackeye goby	Actinopteri	Gobiidae	Rhinogobiops	Rhinogobiops nicholsii	No	intertidal	sandybottom_rockyreef
38	Blind goby	Actinopteri	Gobiidae	Typhlogobius	Typhlogobius californiensis	Yes	intertidal	sandybottom_rockyreef
39	Sargo	Actinopteri	Haemulidae	Anisotremus	Anisotremus davidsonii	Yes	surfzone	rockyreef
40	Salema	Actinopteri	Haemulidae	Brachygenys	Brachygenys californiensis	Yes	nearshore	rockyreef
41	Opaleye	Actinopteri	Kyphosidae	Girella	Girella nigricans	Yes	intertidal	rockyreef
42	Brassy chub	Actinopteri	Kyphosidae	Kyphosus	Kyphosus analogus	Yes	nearshore	rockyreef
43	Zebra perch sea chub	Actinopteri	Kyphosidae	Kyphosus	Kyphosus azureus	No	nearshore	rockyreef
44	Halfmoon	Actinopteri	Kyphosidae	Medialuna	Medialuna californiensis	No	nearshore	rockyreef
45	California Sheephead	Actinopteri	Labridae	Bodianus	Bodianus pulcher	No	nearshore	rockyreef
46	Senorita	Actinopteri	Labridae	Halichoeres	Halichoeres californica	No	intertidal	rockyreef
47	Rock wrasse	Actinopteri	Labridae	Halichoeres	Halichoeres semicinctus	No	intertidal	sandybottom_rockyreef
48	Largemouth blenny	Actinopteri	Labrisomidae	Labrisomus	Labrisomus xanti	No	nearshore	rockyreef
49	Reef finspot	Actinopteri	Labrisomidae	Paraclinus	Paraclinus integripinnis	No	intertidal	rockyreef
50	North Pacific hake	Actinopteri	Merlucciidae	Merluccius	Merluccius productus	No	nearshore	pelagic
51	Striped bass	Actinopteri	Moronidae	Morone	Morone saxatilis	No	nearshore	rockyreef
52	Striped mullet	Actinopteri	Mugilidae	Mugil	Mugil cephalus	Yes	surfzone	sandybottom
53	California moray	Actinopteri	Muraenidae	Gymnothorax	Gymnothorax mordax	No	nearshore	rockyreef
54	Mexican lampfish	Actinopteri	Myctophidae	Triphoturus	Triphoturus mexicanus	No	nearshore	pelagic
55	Spotted cusk eel	Actinopteri	Ophidiidae	Chilara	Chilara taylori	Yes	nearshore	sandybottom
56	Basketweave cusk eel	Actinopteri	Ophidiidae	Ophidion	Ophidion scrippsae	No	nearshore	sandybottom
57	Pacific sanddab	Actinopteri	Paralichthyidae	Citharichthys	Citharichthys sordidus	Yes	surfzone	sandybottom
58	Speckled sand dab	Actinopteri	Paralichthyidae	Citharichthys	Citharichthys stigmaeus	Yes	surfzone	sandybottom
59	California halibut	Actinopteri	Paralichthyidae	Paralichthys	Paralichthys californicus	Yes	surfzone	sandybottom
60	Fantail flounder	Actinopteri	Paralichthyidae	Xystreurys	Xystreurys liolepis	Yes	nearshore	sandybottom
61	Penpoint gunnel	Actinopteri	Pholidae	Apodichthys	Apodichthys flavidus	No	intertidal	rockyreef
62	C O sole	Actinopteri	Pleuronectidae	Pleuronichthys	Pleuronichthys coenosus	No	nearshore	sandybottom_rockyreef
63	Hornyhead turbot	Actinopteri	Pleuronectidae	Pleuronichthys	Pleuronichthys verticalis	No	nearshore	sandybottom
64	Blacksmith	Actinopteri	Pomacentridae	Chromis	Chromis punctipinnis	No	nearshore	rockyreef
65	Garibaldi	Actinopteri	Pomacentridae	Hypsypops	Hypsypops rubicundus	No	intertidal	rockyreef
66	White seabass	Actinopteri	Sciaenidae	Atractoscion	Atractoscion nobilis	Yes	surfzone	pelagic
67	Black croaker	Actinopteri	Sciaenidae	Cheilotrema	Cheilotrema saturnum	Yes	surfzone	sandybottom
68	White croaker	Actinopteri	Sciaenidae	Genyonemus	Genyonemus lineatus	Yes	surfzone	sandybottom
69	California corbina	Actinopteri	Sciaenidae	Menticirrhus	Menticirrhus undulatus	Yes	surfzone	sandybottom
70	Queenfish	Actinopteri	Sciaenidae	Seriphus	Seriphus politus	Yes	surfzone	sandybottom
71	Yellow fin croaker	Actinopteri	Sciaenidae	Umbrina	Umbrina roncador	Yes	surfzone	sandybottom
72	Eastern Pacific bonito	Actinopteri	Scombridae	Sarda	Sarda chiliensis	No	nearshore	pelagic
73	Pacific barracuda	Actinopteri	Scombridae	Scomber	Scomber japonicus	Yes	nearshore	pelagic
74	Rainbow scorpionfish	Actinopteri	Scorpaenidae	Scorpaenodes	Scorpaenodes xyris	No	nearshore	rockyreef
75	Broomtail grouper	Actinopteri	Serranidae	Mycteroperca	Mycteroperca xenarcha	No	nearshore	rockyreef
76	Kelp bass	Actinopteri	Serranidae	Paralabrax	Paralabrax clathratus	Yes	nearshore	rockyreef
77	Barred sandbass	Actinopteri	Serranidae	Paralabrax	Paralabrax nebulifer	Yes	nearshore	rockyreef
78	Pacific barracuda	Actinopteri	Sphyraenidae	Sphyraena	Sphyraena argentea	Yes	surfzone	pelagic
79	Monkeyface prickleback	Actinopteri	Stichaeidae	Cebidichthys	Cebidichthys violaceus	No	intertidal	rockyreef
80	Pacific pompano	Actinopteri	Stromateidae	Peprilus	Peprilus simillimus	No	nearshore	sandybottom
81	Kelp pipefish	Actinopteri	Syngnathidae	Syngnathus	Syngnathus californiensis	No	nearshore	rockyreef
82	Bay pipefish	Actinopteri	Syngnathidae	Syngnathus	Syngnathus leptorhynchus	No	nearshore	rockyreef
83	California lizardfish	Actinopteri	Synodontidae	Synodus	Synodus lucioceps	No	nearshore	sandybottom_rockyreef
84	California butterfly ray	Chondrichthyes	Gymnuridae	Gymnura	Gymnura marmorata	Yes	surfzone	sandybottom
85	Horn shark	Chondrichthyes	Heterodontidae	Heterodontus	Heterodontus francisci	No	nearshore	sandybottom_rockyreef
86	Broadnose sevengill shark	Chondrichthyes	Hexanchidae	Notorynchus	Notorynchus cepedianus	No	nearshore	sandybottom
87	Bat ray	Chondrichthyes	Myliobatidae	Myliobatis	Myliobatis californica	Yes	intertidal	sandybottom
88	Thornback	Chondrichthyes	Platyrhinidae	Platyrhinoidis	Platyrhinoidis triseriata	Yes	intertidal	sandybottom
89	Shovelnose guitarfish	Chondrichthyes	Rhinobatidae	Pseudobatos	Pseudobatos productus	Yes	surfzone	sandybottom
90	Swell shark	Chondrichthyes	Scyliorhinidae	Cephaloscyllium	Cephaloscyllium ventriosum	No	nearshore	sandybottom_rockyreef
91	Pacific angelshark	Chondrichthyes	Squatinidae	Squatina	Squatina californica	No	nearshore	sandybottom
92	Soupfin shark	Chondrichthyes	Triakidae	Galeorhinus	Galeorhinus galeus	Yes	surfzone	pelagic
93	Gray smoothhound	Chondrichthyes	Triakidae	Mustelus	Mustelus californicus	Yes	nearshore	sandybottom_rockyreef
94	Leopard shark	Chondrichthyes	Triakidae	Triakis	Triakis semifasciata	Yes	surfzone	sandybottom_rockyreef
95	Round stingray	Chondrichthyes	Urolophidae	Urobatis	Urobatis halleri	Yes	nearshore	sandybottom_rockyreef

## Sheet: Table S3
Table S3. Seine Survey Data
Site	Haul number	Common Name	Class	Family	Genus	Species	Count
Bechers	1	Barred surfperch	Actinopteri	Embiotocidae	Amphistichus	Amphistichus argenteus	11
Bechers	1	Northern anchovy	Actinopteri	Engraulidae	Engraulis	Engraulis mordax	1
Bechers	1	California grunion	Actinopteri	Atherinopsidae	Leuresthes	Leuresthes tenuis	19
Bechers	2	Barred surfperch	Actinopteri	Embiotocidae	Amphistichus	Amphistichus argenteus	32
Bechers	2	White seabass	Actinopteri	Sciaenidae	Atractoscion	Atractoscion nobilis	1
Bechers	2	California grunion	Actinopteri	Atherinopsidae	Leuresthes	Leuresthes tenuis	2
Bechers	2	Dwarf perch	Actinopteri	Embiotocidae	Micrometrus	Micrometrus minimus	2
Bechers	3	Barred surfperch	Actinopteri	Embiotocidae	Amphistichus	Amphistichus argenteus	13
Bechers	3	Topsmelt	Actinopteri	Atherinopsidae	Atherinops	Atherinops affinis	15
Bechers	3	Northern anchovy	Actinopteri	Engraulidae	Engraulis	Engraulis mordax	1
Bechers	3	California grunion	Actinopteri	Atherinopsidae	Leuresthes	Leuresthes tenuis	1
Bechers	4	Barred surfperch	Actinopteri	Embiotocidae	Amphistichus	Amphistichus argenteus	12
Ben_Weston	1	California corbina	Actinopteri	Sciaenidae	Menticirrhus	Menticirrhus undulatus	1
Ben_Weston	2	Barred surfperch	Actinopteri	Embiotocidae	Amphistichus	Amphistichus argenteus	2
Ben_Weston	2	California corbina	Actinopteri	Sciaenidae	Menticirrhus	Menticirrhus undulatus	3
Ben_Weston	3	Barred surfperch	Actinopteri	Embiotocidae	Amphistichus	Amphistichus argenteus	1
Ben_Weston	4	Barred surfperch	Actinopteri	Embiotocidae	Amphistichus	Amphistichus argenteus	1
Ben_Weston	4	California corbina	Actinopteri	Sciaenidae	Menticirrhus	Menticirrhus undulatus	1
China_Camp	1	Barred surfperch	Actinopteri	Embiotocidae	Amphistichus	Amphistichus argenteus	7
China_Camp	2	Barred surfperch	Actinopteri	Embiotocidae	Amphistichus	Amphistichus argenteus	7
China_Camp	3	Barred surfperch	Actinopteri	Embiotocidae	Amphistichus	Amphistichus argenteus	3
China_Camp	4	Barred surfperch	Actinopteri	Embiotocidae	Amphistichus	Amphistichus argenteus	3
Christy	1	Barred surfperch	Actinopteri	Embiotocidae	Amphistichus	Amphistichus argenteus	46
Christy	1	Topsmelt	Actinopteri	Atherinopsidae	Atherinops	Atherinops affinis	24
Christy	2	Barred surfperch	Actinopteri	Embiotocidae	Amphistichus	Amphistichus argenteus	27
Christy	2	Topsmelt	Actinopteri	Atherinopsidae	Atherinops	Atherinops affinis	4
Christy	2	White seabass	Actinopteri	Sciaenidae	Atractoscion	Atractoscion nobilis	1
Christy	2	Giant kelpfish	Actinopteri	Clinidae	Heterostichus	Heterostichus rostratus	1
Christy	2	Walleye surfperch	Actinopteri	Embiotocidae	Hyperprosopon	Hyperprosopon argenteum	191
Christy	2	Dwarf perch	Actinopteri	Embiotocidae	Micrometrus	Micrometrus minimus	7
Christy	3	Barred surfperch	Actinopteri	Embiotocidae	Amphistichus	Amphistichus argenteus	7
Christy	3	Giant kelpfish	Actinopteri	Clinidae	Heterostichus	Heterostichus rostratus	1
Christy	3	Dwarf perch	Actinopteri	Embiotocidae	Micrometrus	Micrometrus minimus	4
Christy	4	Barred surfperch	Actinopteri	Embiotocidae	Amphistichus	Amphistichus argenteus	12
Coches	1	Barred surfperch	Actinopteri	Embiotocidae	Amphistichus	Amphistichus argenteus	6
Coches	1	Topsmelt	Actinopteri	Atherinopsidae	Atherinops	Atherinops affinis	8
Coches	1	Walleye surfperch	Actinopteri	Embiotocidae	Hyperprosopon	Hyperprosopon argenteum	21
Coches	2	Topsmelt	Actinopteri	Atherinopsidae	Atherinops	Atherinops affinis	12
Coches	2	Walleye surfperch	Actinopteri	Embiotocidae	Hyperprosopon	Hyperprosopon argenteum	3
Coches	3	Topsmelt	Actinopteri	Atherinopsidae	Atherinops	Atherinops affinis	6
Coches	3	Walleye surfperch	Actinopteri	Embiotocidae	Hyperprosopon	Hyperprosopon argenteum	4
Coches	4	Barred surfperch	Actinopteri	Embiotocidae	Amphistichus	Amphistichus argenteus	2
Coches	4	Topsmelt	Actinopteri	Atherinopsidae	Atherinops	Atherinops affinis	8
Coches	4	Walleye surfperch	Actinopteri	Embiotocidae	Hyperprosopon	Hyperprosopon argenteum	15
Coches	4	California grunion	Actinopteri	Atherinopsidae	Leuresthes	Leuresthes tenuis	1
Cuylers_Harbor	2	Topsmelt	Actinopteri	Atherinopsidae	Atherinops	Atherinops affinis	2
Cuylers_Harbor	3	Topsmelt	Actinopteri	Atherinopsidae	Atherinops	Atherinops affinis	1
Cuylers_Harbor	4	Barred surfperch	Actinopteri	Embiotocidae	Amphistichus	Amphistichus argenteus	8
Cuylers_Harbor	4	Northern anchovy	Actinopteri	Engraulidae	Engraulis	Engraulis mordax	1
Cuylers_Harbor	4	Pacific sardine	Actinopteri	Clupeidae	Sardinops	Sardinops sagax	7
Dangermond	1	Barred surfperch	Actinopteri	Embiotocidae	Amphistichus	Amphistichus argenteus	3
Dangermond	4	Barred surfperch	Actinopteri	Embiotocidae	Amphistichus	Amphistichus argenteus	5
Emerald_Bay	1	California halibut	Actinopteri	Paralichthyidae	Paralichthys	Paralichthys californicus	1
Emerald_Bay	2	Topsmelt	Actinopteri	Atherinopsidae	Atherinops	Atherinops affinis	5
Emerald_Bay	2	California halibut	Actinopteri	Paralichthyidae	Paralichthys	Paralichthys californicus	1
Emerald_Bay	3	Queenfish	Actinopteri	Sciaenidae	Seriphus	Seriphus politus	14
Emerald_Bay	3	Yellow fin croaker	Actinopteri	Sciaenidae	Umbrina	Umbrina roncador	27
Emerald_Bay	4	Topsmelt	Actinopteri	Atherinopsidae	Atherinops	Atherinops affinis	2
Emerald_Bay	4	Shiner perch	Actinopteri	Embiotocidae	Cymatogaster	Cymatogaster aggregata	2
Emerald_Bay	4	Queenfish	Actinopteri	Sciaenidae	Seriphus	Seriphus politus	32
Emerald_Bay	4	Yellow fin croaker	Actinopteri	Sciaenidae	Umbrina	Umbrina roncador	71
Ford_Pt	1	Topsmelt	Actinopteri	Atherinopsidae	Atherinops	Atherinops affinis	1
Ford_Pt	2	Barred surfperch	Actinopteri	Embiotocidae	Amphistichus	Amphistichus argenteus	2
Ford_Pt	2	Topsmelt	Actinopteri	Atherinopsidae	Atherinops	Atherinops affinis	3
Ford_Pt	3	Topsmelt	Actinopteri	Atherinopsidae	Atherinops	Atherinops affinis	3
Ford_Pt	4	Barred surfperch	Actinopteri	Embiotocidae	Amphistichus	Amphistichus argenteus	3
Forney	1	Barred surfperch	Actinopteri	Embiotocidae	Amphistichus	Amphistichus argenteus	35
Forney	3	Barred surfperch	Actinopteri	Embiotocidae	Amphistichus	Amphistichus argenteus	12
Forney	3	Dwarf perch	Actinopteri	Embiotocidae	Micrometrus	Micrometrus minimus	15
Forney	4	Barred surfperch	Actinopteri	Embiotocidae	Amphistichus	Amphistichus argenteus	14
Forney	4	Dwarf perch	Actinopteri	Embiotocidae	Micrometrus	Micrometrus minimus	3
Little_Harbor	1	Sargo	Actinopteri	Haemulidae	Anisotremus	Anisotremus davidsonii	2
Little_Harbor	1	Topsmelt	Actinopteri	Atherinopsidae	Atherinops	Atherinops affinis	15
Little_Harbor	1	Salema	Actinopteri	Haemulidae	Brachygenys	Brachygenys californiensis	2
Little_Harbor	1	Black perch	Actinopteri	Embiotocidae	Embiotoca	Embiotoca jacksoni	1
Little_Harbor	1	Rock wrasse	Actinopteri	Labridae	Halichoeres	Halichoeres semicinctus	5
Little_Harbor	1	Giant kelpfish	Actinopteri	Clinidae	Heterostichus	Heterostichus rostratus	1
Little_Harbor	1	Walleye surfperch	Actinopteri	Embiotocidae	Hyperprosopon	Hyperprosopon argenteum	10
Little_Harbor	2	Sargo	Actinopteri	Haemulidae	Anisotremus	Anisotremus davidsonii	9
Little_Harbor	2	Topsmelt	Actinopteri	Atherinopsidae	Atherinops	Atherinops affinis	13
Little_Harbor	2	Salema	Actinopteri	Haemulidae	Brachygenys	Brachygenys californiensis	44
Little_Harbor	2	Giant kelpfish	Actinopteri	Clinidae	Heterostichus	Heterostichus rostratus	7
Little_Harbor	2	Walleye surfperch	Actinopteri	Embiotocidae	Hyperprosopon	Hyperprosopon argenteum	8
Little_Harbor	3	Sargo	Actinopteri	Haemulidae	Anisotremus	Anisotremus davidsonii	4
Little_Harbor	3	Topsmelt	Actinopteri	Atherinopsidae	Atherinops	Atherinops affinis	31
Little_Harbor	3	Walleye surfperch	Actinopteri	Embiotocidae	Hyperprosopon	Hyperprosopon argenteum	8
Little_Harbor	3	Dwarf perch	Actinopteri	Embiotocidae	Micrometrus	Micrometrus minimus	1
Little_Harbor	4	Topsmelt	Actinopteri	Atherinopsidae	Atherinops	Atherinops affinis	36
Little_Harbor	4	Black perch	Actinopteri	Embiotocidae	Embiotoca	Embiotoca jacksoni	1
Little_Harbor	4	Walleye surfperch	Actinopteri	Embiotocidae	Hyperprosopon	Hyperprosopon argenteum	1
R_Beach	1	Barred surfperch	Actinopteri	Embiotocidae	Amphistichus	Amphistichus argenteus	4
R_Beach	1	Topsmelt	Actinopteri	Atherinopsidae	Atherinops	Atherinops affinis	1
R_Beach	1	Leopard shark	Chondrichthyes	Triakidae	Triakis	Triakis semifasciata	1
R_Beach	2	Barred surfperch	Actinopteri	Embiotocidae	Amphistichus	Amphistichus argenteus	1
R_Beach	2	California corbina	Actinopteri	Sciaenidae	Menticirrhus	Menticirrhus undulatus	5
R_Beach	3	Barred surfperch	Actinopteri	Embiotocidae	Amphistichus	Amphistichus argenteus	1
R_Beach	3	California corbina	Actinopteri	Sciaenidae	Menticirrhus	Menticirrhus undulatus	1
R_Beach	4	Barred surfperch	Actinopteri	Embiotocidae	Amphistichus	Amphistichus argenteus	4
R_Beach	4	California corbina	Actinopteri	Sciaenidae	Menticirrhus	Menticirrhus undulatus	5
R_Beach	4	Leopard shark	Chondrichthyes	Triakidae	Triakis	Triakis semifasciata	2
Sandy_Point	2	Barred surfperch	Actinopteri	Embiotocidae	Amphistichus	Amphistichus argenteus	4
Sandy_Point	3	Barred surfperch	Actinopteri	Embiotocidae	Amphistichus	Amphistichus argenteus	1
Sandy_Point	3	Silver surfperch	Actinopteri	Embiotocidae	Hyperprosopon	Hyperprosopon ellipticum	1
Sandy_Point	4	Barred surfperch	Actinopteri	Embiotocidae	Amphistichus	Amphistichus argenteus	9
Sandy_Point	4	Silver surfperch	Actinopteri	Embiotocidae	Hyperprosopon	Hyperprosopon ellipticum	1
Santa_Claus	1	Barred surfperch	Actinopteri	Embiotocidae	Amphistichus	Amphistichus argenteus	1
Santa_Claus	1	Topsmelt	Actinopteri	Atherinopsidae	Atherinops	Atherinops affinis	1
Santa_Claus	1	California corbina	Actinopteri	Sciaenidae	Menticirrhus	Menticirrhus undulatus	3
Santa_Claus	1	Leopard shark	Chondrichthyes	Triakidae	Triakis	Triakis semifasciata	1
Santa_Claus	1	Yellow fin croaker	Actinopteri	Sciaenidae	Umbrina	Umbrina roncador	6
Santa_Claus	2	Barred surfperch	Actinopteri	Embiotocidae	Amphistichus	Amphistichus argenteus	9
Santa_Claus	3	Barred surfperch	Actinopteri	Embiotocidae	Amphistichus	Amphistichus argenteus	6
Santa_Claus	3	Topsmelt	Actinopteri	Atherinopsidae	Atherinops	Atherinops affinis	1
Santa_Claus	3	California corbina	Actinopteri	Sciaenidae	Menticirrhus	Menticirrhus undulatus	4
Santa_Claus	3	Yellow fin croaker	Actinopteri	Sciaenidae	Umbrina	Umbrina roncador	1
Santa_Claus	4	Barred surfperch	Actinopteri	Embiotocidae	Amphistichus	Amphistichus argenteus	3
Santa_Claus	4	Topsmelt	Actinopteri	Atherinopsidae	Atherinops	Atherinops affinis	2
Santa_Claus	4	California corbina	Actinopteri	Sciaenidae	Menticirrhus	Menticirrhus undulatus	3
Santa_Claus	4	Bat ray	Chondrichthyes	Myliobatidae	Myliobatis	Myliobatis californica	1
Santa_Monica	1	Black perch	Actinopteri	Embiotocidae	Embiotoca	Embiotoca jacksoni	1
Santa_Monica	1	California corbina	Actinopteri	Sciaenidae	Menticirrhus	Menticirrhus undulatus	13
Santa_Monica	1	Kelp pipefish	Actinopteri	Syngnathidae	Syngnathus	Syngnathus californiensis	1
Santa_Monica	2	Topsmelt	Actinopteri	Atherinopsidae	Atherinops	Atherinops affinis	10
Santa_Monica	2	California corbina	Actinopteri	Sciaenidae	Menticirrhus	Menticirrhus undulatus	6
Santa_Monica	2	Leopard shark	Chondrichthyes	Triakidae	Triakis	Triakis semifasciata	1
Santa_Monica	3	Barred surfperch	Actinopteri	Embiotocidae	Amphistichus	Amphistichus argenteus	1
Santa_Monica	3	Topsmelt	Actinopteri	Atherinopsidae	Atherinops	Atherinops affinis	1
Santa_Monica	3	California corbina	Actinopteri	Sciaenidae	Menticirrhus	Menticirrhus undulatus	41
Santa_Monica	3	Dwarf perch	Actinopteri	Embiotocidae	Micrometrus	Micrometrus minimus	1
Santa_Monica	3	Kelp pipefish	Actinopteri	Syngnathidae	Syngnathus	Syngnathus californiensis	2
Santa_Monica	3	Round stingray	Chondrichthyes	Urolophidae	Urobatis	Urobatis halleri	1
Santa_Monica	4	Barred surfperch	Actinopteri	Embiotocidae	Amphistichus	Amphistichus argenteus	1
Santa_Monica	4	Topsmelt	Actinopteri	Atherinopsidae	Atherinops	Atherinops affinis	2
Santa_Monica	4	California corbina	Actinopteri	Sciaenidae	Menticirrhus	Menticirrhus undulatus	7
Santa_Monica	4	Yellow fin croaker	Actinopteri	Sciaenidae	Umbrina	Umbrina roncador	1
Soledad	1	Barred surfperch	Actinopteri	Embiotocidae	Amphistichus	Amphistichus argenteus	41
Soledad	2	Barred surfperch	Actinopteri	Embiotocidae	Amphistichus	Amphistichus argenteus	3
Soledad	3	Barred surfperch	Actinopteri	Embiotocidae	Amphistichus	Amphistichus argenteus	31
Soledad	4	Barred surfperch	Actinopteri	Embiotocidae	Amphistichus	Amphistichus argenteus	3
Southeast_Anchorage	1	Barred surfperch	Actinopteri	Embiotocidae	Amphistichus	Amphistichus argenteus	2
Southeast_Anchorage	2	Barred surfperch	Actinopteri	Embiotocidae	Amphistichus	Amphistichus argenteus	3
Southeast_Anchorage	2	California grunion	Actinopteri	Atherinopsidae	Leuresthes	Leuresthes tenuis	1
Southeast_Anchorage	3	Barred surfperch	Actinopteri	Embiotocidae	Amphistichus	Amphistichus argenteus	1
Southeast_Anchorage	3	California grunion	Actinopteri	Atherinopsidae	Leuresthes	Leuresthes tenuis	1
Water_Canyon	1	Barred surfperch	Actinopteri	Embiotocidae	Amphistichus	Amphistichus argenteus	4
Water_Canyon	2	Barred surfperch	Actinopteri	Embiotocidae	Amphistichus	Amphistichus argenteus	23
Water_Canyon	2	Topsmelt	Actinopteri	Atherinopsidae	Atherinops	Atherinops affinis	2
Water_Canyon	2	Northern anchovy	Actinopteri	Engraulidae	Engraulis	Engraulis mordax	2
Water_Canyon	2	California grunion	Actinopteri	Atherinopsidae	Leuresthes	Leuresthes tenuis	11
Water_Canyon	2	Kelp pipefish	Actinopteri	Syngnathidae	Syngnathus	Syngnathus californiensis	1
Water_Canyon	3	Barred surfperch	Actinopteri	Embiotocidae	Amphistichus	Amphistichus argenteus	17
Water_Canyon	3	Dwarf perch	Actinopteri	Embiotocidae	Micrometrus	Micrometrus minimus	1
Water_Canyon	4	Barred surfperch	Actinopteri	Embiotocidae	Amphistichus	Amphistichus argenteus	10
Water_Canyon	4	Topsmelt	Actinopteri	Atherinopsidae	Atherinops	Atherinops affinis	3
Water_Canyon	4	Speckled sand dab	Actinopteri	Paralichthyidae	Citharichthys	Citharichthys stigmaeus	1
Water_Canyon	4	California grunion	Actinopteri	Atherinopsidae	Leuresthes	Leuresthes tenuis	2
Water_Canyon	4	Kelp pipefish	Actinopteri	Syngnathidae	Syngnathus	Syngnathus californiensis	1

## Sheet: Table S4
Table S4. BRUVS Survey Data
Site	Camera Number	Common name	Class	Family	Genus	Species	MaxN
Bechers	1	Barred surfperch	Actinopteri	Embiotocidae	Amphistichus	Amphistichus argenteus	5
Bechers	1	Topsmelt	Actinopteri	Atherinopsidae	Atherinops	Atherinops affinis	1
Bechers	1	Speckled sand dab	Actinopteri	Paralichthyidae	Citharichthys	Citharichthys stigmaeus	2
Bechers	1	Leopard shark	Chondrichthyes	Triakidae	Triakis	Triakis semifasciata	1
Bechers	2	Barred surfperch	Actinopteri	Embiotocidae	Amphistichus	Amphistichus argenteus	4
Bechers	2	Speckled sand dab	Actinopteri	Paralichthyidae	Citharichthys	Citharichthys stigmaeus	1
Bechers	2	Black perch	Actinopteri	Embiotocidae	Embiotoca	Embiotoca jacksoni	1
Bechers	2	Thornback	Chondrichthyes	Platyrhinidae	Platyrhinoidis	Platyrhinoidis triseriata	1
Bechers	2	Leopard shark	Chondrichthyes	Triakidae	Triakis	Triakis semifasciata	2
Bechers	3	Topsmelt	Actinopteri	Atherinopsidae	Atherinops	Atherinops affinis	4
Bechers	3	Speckled sand dab	Actinopteri	Paralichthyidae	Citharichthys	Citharichthys stigmaeus	2
Bechers	3	Thornback	Chondrichthyes	Platyrhinidae	Platyrhinoidis	Platyrhinoidis triseriata	1
Bechers	3	Leopard shark	Chondrichthyes	Triakidae	Triakis	Triakis semifasciata	1
Ben_Weston	1	Barred surfperch	Actinopteri	Embiotocidae	Amphistichus	Amphistichus argenteus	2
Ben_Weston	1	Sargo	Actinopteri	Haemulidae	Anisotremus	Anisotremus davidsonii	5
Ben_Weston	1	Walleye surfperch	Actinopteri	Embiotocidae	Hyperprosopon	Hyperprosopon argenteum	49
Ben_Weston	1	Bat ray	Chondrichthyes	Myliobatidae	Myliobatis	Myliobatis californica	1
Ben_Weston	1	Shovelnose guitarfish	Chondrichthyes	Rhinobatidae	Pseudobatos	Pseudobatos productus	1
Ben_Weston	1	Leopard shark	Chondrichthyes	Triakidae	Triakis	Triakis semifasciata	1
Ben_Weston	1	Round stingray	Chondrichthyes	Urolophidae	Urobatis	Urobatis halleri	4
Ben_Weston	2	Sargo	Actinopteri	Haemulidae	Anisotremus	Anisotremus davidsonii	1
Ben_Weston	2	Topsmelt	Actinopteri	Atherinopsidae	Atherinops	Atherinops affinis	5
Ben_Weston	2	Bat ray	Chondrichthyes	Myliobatidae	Myliobatis	Myliobatis californica	1
Ben_Weston	2	Kelp bass	Actinopteri	Serranidae	Paralabrax	Paralabrax clathratus	1
Ben_Weston	2	Shovelnose guitarfish	Chondrichthyes	Rhinobatidae	Pseudobatos	Pseudobatos productus	1
Ben_Weston	2	Leopard shark	Chondrichthyes	Triakidae	Triakis	Triakis semifasciata	1
Ben_Weston	2	Yellow fin croaker	Actinopteri	Sciaenidae	Umbrina	Umbrina roncador	1
Ben_Weston	2	Round stingray	Chondrichthyes	Urolophidae	Urobatis	Urobatis halleri	1
Ben_Weston	3	Topsmelt	Actinopteri	Atherinopsidae	Atherinops	Atherinops affinis	12
Ben_Weston	3	Leopard shark	Chondrichthyes	Triakidae	Triakis	Triakis semifasciata	1
Ben_Weston	3	Yellow fin croaker	Actinopteri	Sciaenidae	Umbrina	Umbrina roncador	4
Ben_Weston	3	Round stingray	Chondrichthyes	Urolophidae	Urobatis	Urobatis halleri	1
China_Camp	1	Speckled sand dab	Actinopteri	Paralichthyidae	Citharichthys	Citharichthys stigmaeus	1
China_Camp	2	Barred surfperch	Actinopteri	Embiotocidae	Amphistichus	Amphistichus argenteus	7
China_Camp	2	Speckled sand dab	Actinopteri	Paralichthyidae	Citharichthys	Citharichthys stigmaeus	1
China_Camp	3	Barred surfperch	Actinopteri	Embiotocidae	Amphistichus	Amphistichus argenteus	7
Christy	1	Topsmelt	Actinopteri	Atherinopsidae	Atherinops	Atherinops affinis	10
Christy	1	Speckled sand dab	Actinopteri	Paralichthyidae	Citharichthys	Citharichthys stigmaeus	1
Christy	1	Bat ray	Chondrichthyes	Myliobatidae	Myliobatis	Myliobatis californica	2
Christy	1	Kelp bass	Actinopteri	Serranidae	Paralabrax	Paralabrax clathratus	1
Christy	1	Leopard shark	Chondrichthyes	Triakidae	Triakis	Triakis semifasciata	2
Christy	2	Speckled sand dab	Actinopteri	Paralichthyidae	Citharichthys	Citharichthys stigmaeus	6
Christy	2	Bat ray	Chondrichthyes	Myliobatidae	Myliobatis	Myliobatis californica	3
Christy	2	Leopard shark	Chondrichthyes	Triakidae	Triakis	Triakis semifasciata	1
Christy	3	Topsmelt	Actinopteri	Atherinopsidae	Atherinops	Atherinops affinis	163
Christy	3	Bat ray	Chondrichthyes	Myliobatidae	Myliobatis	Myliobatis californica	6
Christy	3	Pacific barracuda	Actinopteri	Sphyraenidae	Sphyraena	Sphyraena argentea	2
Coches	1	Speckled sand dab	Actinopteri	Paralichthyidae	Citharichthys	Citharichthys stigmaeus	7
Coches	1	Bat ray	Chondrichthyes	Myliobatidae	Myliobatis	Myliobatis californica	3
Coches	1	Kelp bass	Actinopteri	Serranidae	Paralabrax	Paralabrax clathratus	2
Coches	1	Thornback	Chondrichthyes	Platyrhinidae	Platyrhinoidis	Platyrhinoidis triseriata	1
Coches	1	Leopard shark	Chondrichthyes	Triakidae	Triakis	Triakis semifasciata	2
Coches	2	Speckled sand dab	Actinopteri	Paralichthyidae	Citharichthys	Citharichthys stigmaeus	13
Coches	2	Northern anchovy	Actinopteri	Engraulidae	Engraulis	Engraulis mordax	15
Coches	2	Leopard shark	Chondrichthyes	Triakidae	Triakis	Triakis semifasciata	1
Coches	3	Speckled sand dab	Actinopteri	Paralichthyidae	Citharichthys	Citharichthys stigmaeus	6
Coches	3	Northern anchovy	Actinopteri	Engraulidae	Engraulis	Engraulis mordax	3
Coches	3	Bat ray	Chondrichthyes	Myliobatidae	Myliobatis	Myliobatis californica	3
Coches	3	Thornback	Chondrichthyes	Platyrhinidae	Platyrhinoidis	Platyrhinoidis triseriata	1
Coches	3	Leopard shark	Chondrichthyes	Triakidae	Triakis	Triakis semifasciata	1
Cuylers_Harbor	1	Topsmelt	Actinopteri	Atherinopsidae	Atherinops	Atherinops affinis	3
Cuylers_Harbor	1	Speckled sand dab	Actinopteri	Paralichthyidae	Citharichthys	Citharichthys stigmaeus	10
Cuylers_Harbor	1	Leopard shark	Chondrichthyes	Triakidae	Triakis	Triakis semifasciata	1
Cuylers_Harbor	2	Topsmelt	Actinopteri	Atherinopsidae	Atherinops	Atherinops affinis	4
Cuylers_Harbor	2	Speckled sand dab	Actinopteri	Paralichthyidae	Citharichthys	Citharichthys stigmaeus	9
Cuylers_Harbor	2	California halibut	Actinopteri	Paralichthyidae	Paralichthys	Paralichthys californicus	1
Cuylers_Harbor	2	Leopard shark	Chondrichthyes	Triakidae	Triakis	Triakis semifasciata	1
Cuylers_Harbor	3	Topsmelt	Actinopteri	Atherinopsidae	Atherinops	Atherinops affinis	8
Cuylers_Harbor	3	Speckled sand dab	Actinopteri	Paralichthyidae	Citharichthys	Citharichthys stigmaeus	3
Dangermond	1	Barred surfperch	Actinopteri	Embiotocidae	Amphistichus	Amphistichus argenteus	6
Dangermond	1	Topsmelt	Actinopteri	Atherinopsidae	Atherinops	Atherinops affinis	4
Dangermond	1	Leopard shark	Chondrichthyes	Triakidae	Triakis	Triakis semifasciata	1
Dangermond	2	Barred surfperch	Actinopteri	Embiotocidae	Amphistichus	Amphistichus argenteus	10
Dangermond	2	Topsmelt	Actinopteri	Atherinopsidae	Atherinops	Atherinops affinis	4
Dangermond	2	Shovelnose guitarfish	Chondrichthyes	Rhinobatidae	Pseudobatos	Pseudobatos productus	1
Dangermond	2	Leopard shark	Chondrichthyes	Triakidae	Triakis	Triakis semifasciata	1
Dangermond	3	Barred surfperch	Actinopteri	Embiotocidae	Amphistichus	Amphistichus argenteus	6
Dangermond	3	Shovelnose guitarfish	Chondrichthyes	Rhinobatidae	Pseudobatos	Pseudobatos productus	1
Emerald_Bay	1	Rock wrasse	Actinopteri	Labridae	Halichoeres	Halichoeres semicinctus	4
Emerald_Bay	1	Kelp bass	Actinopteri	Serranidae	Paralabrax	Paralabrax clathratus	2
Emerald_Bay	1	Leopard shark	Chondrichthyes	Triakidae	Triakis	Triakis semifasciata	1
Emerald_Bay	1	Round stingray	Chondrichthyes	Urolophidae	Urobatis	Urobatis halleri	3
Emerald_Bay	2	Opaleye	Actinopteri	Kyphosidae	Girella	Girella nigricans	1
Emerald_Bay	2	California halibut	Actinopteri	Paralichthyidae	Paralichthys	Paralichthys californicus	1
Emerald_Bay	2	Shovelnose guitarfish	Chondrichthyes	Rhinobatidae	Pseudobatos	Pseudobatos productus	1
Emerald_Bay	2	Round stingray	Chondrichthyes	Urolophidae	Urobatis	Urobatis halleri	3
Emerald_Bay	3	Opaleye	Actinopteri	Kyphosidae	Girella	Girella nigricans	7
Emerald_Bay	3	Kelp bass	Actinopteri	Serranidae	Paralabrax	Paralabrax clathratus	7
Emerald_Bay	3	Barred sandbass	Actinopteri	Serranidae	Paralabrax	Paralabrax nebulifer	1
Emerald_Bay	3	Shovelnose guitarfish	Chondrichthyes	Rhinobatidae	Pseudobatos	Pseudobatos productus	1
Emerald_Bay	3	Round stingray	Chondrichthyes	Urolophidae	Urobatis	Urobatis halleri	1
Ford_Pt	1	Barred surfperch	Actinopteri	Embiotocidae	Amphistichus	Amphistichus argenteus	8
Ford_Pt	1	Topsmelt	Actinopteri	Atherinopsidae	Atherinops	Atherinops affinis	2
Ford_Pt	1	Bat ray	Chondrichthyes	Myliobatidae	Myliobatis	Myliobatis californica	1
Ford_Pt	2	Barred surfperch	Actinopteri	Embiotocidae	Amphistichus	Amphistichus argenteus	6
Ford_Pt	2	Topsmelt	Actinopteri	Atherinopsidae	Atherinops	Atherinops affinis	5
Ford_Pt	2	Speckled sand dab	Actinopteri	Paralichthyidae	Citharichthys	Citharichthys stigmaeus	2
Ford_Pt	3	Barred surfperch	Actinopteri	Embiotocidae	Amphistichus	Amphistichus argenteus	2
Ford_Pt	3	Topsmelt	Actinopteri	Atherinopsidae	Atherinops	Atherinops affinis	3
Ford_Pt	3	Speckled sand dab	Actinopteri	Paralichthyidae	Citharichthys	Citharichthys stigmaeus	2
Forney	1	Speckled sand dab	Actinopteri	Paralichthyidae	Citharichthys	Citharichthys stigmaeus	1
Forney	1	Bat ray	Chondrichthyes	Myliobatidae	Myliobatis	Myliobatis californica	2
Forney	1	Pacific barracuda	Actinopteri	Sphyraenidae	Sphyraena	Sphyraena argentea	99
Forney	1	Leopard shark	Chondrichthyes	Triakidae	Triakis	Triakis semifasciata	1
Forney	2	Black perch	Actinopteri	Embiotocidae	Embiotoca	Embiotoca jacksoni	3
Forney	2	Opaleye	Actinopteri	Kyphosidae	Girella	Girella nigricans	2
Forney	2	Senorita	Actinopteri	Labridae	Halichoeres	Halichoeres californica	1
Forney	2	Giant kelpfish	Actinopteri	Clinidae	Heterostichus	Heterostichus rostratus	1
Forney	2	Dwarf perch	Actinopteri	Embiotocidae	Micrometrus	Micrometrus minimus	2
Forney	2	Bat ray	Chondrichthyes	Myliobatidae	Myliobatis	Myliobatis californica	1
Forney	2	Pacific barracuda	Actinopteri	Sphyraenidae	Sphyraena	Sphyraena argentea	11
Forney	2	Leopard shark	Chondrichthyes	Triakidae	Triakis	Triakis semifasciata	3
Forney	3	Bat ray	Chondrichthyes	Myliobatidae	Myliobatis	Myliobatis californica	2
Forney	3	Leopard shark	Chondrichthyes	Triakidae	Triakis	Triakis semifasciata	1
Little_Harbor	1	Sargo	Actinopteri	Haemulidae	Anisotremus	Anisotremus davidsonii	3
Little_Harbor	1	Topsmelt	Actinopteri	Atherinopsidae	Atherinops	Atherinops affinis	120
Little_Harbor	1	Salema	Actinopteri	Haemulidae	Brachygenys	Brachygenys californiensis	32
Little_Harbor	1	Opaleye	Actinopteri	Kyphosidae	Girella	Girella nigricans	1
Little_Harbor	1	Rock wrasse	Actinopteri	Labridae	Halichoeres	Halichoeres semicinctus	2
Little_Harbor	1	Walleye surfperch	Actinopteri	Embiotocidae	Hyperprosopon	Hyperprosopon argenteum	1
Little_Harbor	1	Bat ray	Chondrichthyes	Myliobatidae	Myliobatis	Myliobatis californica	2
Little_Harbor	1	Shovelnose guitarfish	Chondrichthyes	Rhinobatidae	Pseudobatos	Pseudobatos productus	2
Little_Harbor	1	Pacific jack mackerel	Actinopteri	Carangidae	Trachurus	Trachurus symmetricus	3
Little_Harbor	1	Leopard shark	Chondrichthyes	Triakidae	Triakis	Triakis semifasciata	2
Little_Harbor	1	Yellow fin croaker	Actinopteri	Sciaenidae	Umbrina	Umbrina roncador	2
Little_Harbor	1	Round stingray	Chondrichthyes	Urolophidae	Urobatis	Urobatis halleri	2
Little_Harbor	2	Sargo	Actinopteri	Haemulidae	Anisotremus	Anisotremus davidsonii	3
Little_Harbor	2	Topsmelt	Actinopteri	Atherinopsidae	Atherinops	Atherinops affinis	1
Little_Harbor	2	California Sheephead	Actinopteri	Labridae	Bodianus	Bodianus pulcher	1
Little_Harbor	2	Rock wrasse	Actinopteri	Labridae	Halichoeres	Halichoeres semicinctus	6
Little_Harbor	2	Halfmoon	Actinopteri	Kyphosidae	Medialuna	Medialuna californiensis	1
Little_Harbor	2	Bat ray	Chondrichthyes	Myliobatidae	Myliobatis	Myliobatis californica	2
Little_Harbor	2	Kelp bass	Actinopteri	Serranidae	Paralabrax	Paralabrax clathratus	5
Little_Harbor	2	Pacific jack mackerel	Actinopteri	Carangidae	Trachurus	Trachurus symmetricus	3
Little_Harbor	2	Leopard shark	Chondrichthyes	Triakidae	Triakis	Triakis semifasciata	2
Little_Harbor	2	Yellow fin croaker	Actinopteri	Sciaenidae	Umbrina	Umbrina roncador	7
Little_Harbor	2	Round stingray	Chondrichthyes	Urolophidae	Urobatis	Urobatis halleri	1
Little_Harbor	3	Sargo	Actinopteri	Haemulidae	Anisotremus	Anisotremus davidsonii	2
Little_Harbor	3	Topsmelt	Actinopteri	Atherinopsidae	Atherinops	Atherinops affinis	1
Little_Harbor	3	California Sheephead	Actinopteri	Labridae	Bodianus	Bodianus pulcher	1
Little_Harbor	3	Opaleye	Actinopteri	Kyphosidae	Girella	Girella nigricans	7
Little_Harbor	3	California moray	Actinopteri	Muraenidae	Gymnothorax	Gymnothorax mordax	2
Little_Harbor	3	Rock wrasse	Actinopteri	Labridae	Halichoeres	Halichoeres semicinctus	5
Little_Harbor	3	Bat ray	Chondrichthyes	Myliobatidae	Myliobatis	Myliobatis californica	1
Little_Harbor	3	Kelp bass	Actinopteri	Serranidae	Paralabrax	Paralabrax clathratus	4
Little_Harbor	3	Shovelnose guitarfish	Chondrichthyes	Rhinobatidae	Pseudobatos	Pseudobatos productus	1
Little_Harbor	3	Leopard shark	Chondrichthyes	Triakidae	Triakis	Triakis semifasciata	2
Little_Harbor	3	Yellow fin croaker	Actinopteri	Sciaenidae	Umbrina	Umbrina roncador	5
Little_Harbor	3	Round stingray	Chondrichthyes	Urolophidae	Urobatis	Urobatis halleri	1
R_Beach	1	Topsmelt	Actinopteri	Atherinopsidae	Atherinops	Atherinops affinis	1
R_Beach	1	Speckled sand dab	Actinopteri	Paralichthyidae	Citharichthys	Citharichthys stigmaeus	2
R_Beach	1	Leopard shark	Chondrichthyes	Triakidae	Triakis	Triakis semifasciata	1
R_Beach	2	Barred surfperch	Actinopteri	Embiotocidae	Amphistichus	Amphistichus argenteus	1
R_Beach	2	Topsmelt	Actinopteri	Atherinopsidae	Atherinops	Atherinops affinis	1
R_Beach	2	Speckled sand dab	Actinopteri	Paralichthyidae	Citharichthys	Citharichthys stigmaeus	1
R_Beach	2	California corbina	Actinopteri	Sciaenidae	Menticirrhus	Menticirrhus undulatus	1
R_Beach	3	Barred surfperch	Actinopteri	Embiotocidae	Amphistichus	Amphistichus argenteus	1
R_Beach	3	Speckled sand dab	Actinopteri	Paralichthyidae	Citharichthys	Citharichthys stigmaeus	1
R_Beach	3	California corbina	Actinopteri	Sciaenidae	Menticirrhus	Menticirrhus undulatus	1
R_Beach	3	Bat ray	Chondrichthyes	Myliobatidae	Myliobatis	Myliobatis californica	1
R_Beach	3	Leopard shark	Chondrichthyes	Triakidae	Triakis	Triakis semifasciata	1
Sandy_Point	1	Barred surfperch	Actinopteri	Embiotocidae	Amphistichus	Amphistichus argenteus	10
Sandy_Point	1	Topsmelt	Actinopteri	Atherinopsidae	Atherinops	Atherinops affinis	2
Sandy_Point	1	Bat ray	Chondrichthyes	Myliobatidae	Myliobatis	Myliobatis californica	1
Sandy_Point	2	Barred surfperch	Actinopteri	Embiotocidae	Amphistichus	Amphistichus argenteus	3
Sandy_Point	2	Speckled sand dab	Actinopteri	Paralichthyidae	Citharichthys	Citharichthys stigmaeus	5
Sandy_Point	2	Leopard shark	Chondrichthyes	Triakidae	Triakis	Triakis semifasciata	1
Sandy_Point	3	Barred surfperch	Actinopteri	Embiotocidae	Amphistichus	Amphistichus argenteus	5
Sandy_Point	3	Bat ray	Chondrichthyes	Myliobatidae	Myliobatis	Myliobatis californica	1
Santa_Claus	1	Topsmelt	Actinopteri	Atherinopsidae	Atherinops	Atherinops affinis	11
Santa_Claus	1	Thornback	Chondrichthyes	Platyrhinidae	Platyrhinoidis	Platyrhinoidis triseriata	1
Santa_Claus	2	Topsmelt	Actinopteri	Atherinopsidae	Atherinops	Atherinops affinis	7
Santa_Claus	2	Bat ray	Chondrichthyes	Myliobatidae	Myliobatis	Myliobatis californica	1
Santa_Claus	2	Leopard shark	Chondrichthyes	Triakidae	Triakis	Triakis semifasciata	1
Santa_Claus	3	Topsmelt	Actinopteri	Atherinopsidae	Atherinops	Atherinops affinis	1
Santa_Claus	3	Bat ray	Chondrichthyes	Myliobatidae	Myliobatis	Myliobatis californica	1
Santa_Claus	3	Thornback	Chondrichthyes	Platyrhinidae	Platyrhinoidis	Platyrhinoidis triseriata	1
Santa_Monica	1	Bat ray	Chondrichthyes	Myliobatidae	Myliobatis	Myliobatis californica	1
Santa_Monica	2	Barred surfperch	Actinopteri	Embiotocidae	Amphistichus	Amphistichus argenteus	3
Santa_Monica	2	California corbina	Actinopteri	Sciaenidae	Menticirrhus	Menticirrhus undulatus	1
Santa_Monica	2	Bat ray	Chondrichthyes	Myliobatidae	Myliobatis	Myliobatis californica	2
Santa_Monica	2	Shovelnose guitarfish	Chondrichthyes	Rhinobatidae	Pseudobatos	Pseudobatos productus	1
Santa_Monica	2	Leopard shark	Chondrichthyes	Triakidae	Triakis	Triakis semifasciata	2
Santa_Monica	2	Yellow fin croaker	Actinopteri	Sciaenidae	Umbrina	Umbrina roncador	2
Santa_Monica	3	Bat ray	Chondrichthyes	Myliobatidae	Myliobatis	Myliobatis californica	1
Santa_Monica	3	Shovelnose guitarfish	Chondrichthyes	Rhinobatidae	Pseudobatos	Pseudobatos productus	1
Santa_Monica	3	Leopard shark	Chondrichthyes	Triakidae	Triakis	Triakis semifasciata	1
Santa_Monica	3	Yellow fin croaker	Actinopteri	Sciaenidae	Umbrina	Umbrina roncador	1
Southeast_Anchorage	1	Topsmelt	Actinopteri	Atherinopsidae	Atherinops	Atherinops affinis	35
Southeast_Anchorage	1	Speckled sand dab	Actinopteri	Paralichthyidae	Citharichthys	Citharichthys stigmaeus	5
Southeast_Anchorage	1	Bat ray	Chondrichthyes	Myliobatidae	Myliobatis	Myliobatis californica	1
Southeast_Anchorage	2	Topsmelt	Actinopteri	Atherinopsidae	Atherinops	Atherinops affinis	21
Southeast_Anchorage	2	Speckled sand dab	Actinopteri	Paralichthyidae	Citharichthys	Citharichthys stigmaeus	5
Southeast_Anchorage	2	Bat ray	Chondrichthyes	Myliobatidae	Myliobatis	Myliobatis californica	1
Southeast_Anchorage	2	Leopard shark	Chondrichthyes	Triakidae	Triakis	Triakis semifasciata	1
Southeast_Anchorage	3	Topsmelt	Actinopteri	Atherinopsidae	Atherinops	Atherinops affinis	16
Southeast_Anchorage	3	Speckled sand dab	Actinopteri	Paralichthyidae	Citharichthys	Citharichthys stigmaeus	5
Southeast_Anchorage	3	Kelp pipefish	Actinopteri	Syngnathidae	Syngnathus	Syngnathus californiensis	1
Southeast_Anchorage	3	Leopard shark	Chondrichthyes	Triakidae	Triakis	Triakis semifasciata	1
Water_Canyon	1	Barred surfperch	Actinopteri	Embiotocidae	Amphistichus	Amphistichus argenteus	2
Water_Canyon	1	Topsmelt	Actinopteri	Atherinopsidae	Atherinops	Atherinops affinis	2
Water_Canyon	1	Bat ray	Chondrichthyes	Myliobatidae	Myliobatis	Myliobatis californica	3
Water_Canyon	1	Leopard shark	Chondrichthyes	Triakidae	Triakis	Triakis semifasciata	1
Water_Canyon	2	Barred surfperch	Actinopteri	Embiotocidae	Amphistichus	Amphistichus argenteus	12
Water_Canyon	2	Topsmelt	Actinopteri	Atherinopsidae	Atherinops	Atherinops affinis	2
Water_Canyon	2	Soupfin shark	Chondrichthyes	Triakidae	Galeorhinus	Galeorhinus galeus	1
Water_Canyon	2	Bat ray	Chondrichthyes	Myliobatidae	Myliobatis	Myliobatis californica	4
Water_Canyon	2	Leopard shark	Chondrichthyes	Triakidae	Triakis	Triakis semifasciata	1
Water_Canyon	3	Barred surfperch	Actinopteri	Embiotocidae	Amphistichus	Amphistichus argenteus	15
Water_Canyon	3	Speckled sand dab	Actinopteri	Paralichthyidae	Citharichthys	Citharichthys stigmaeus	1
Water_Canyon	3	Bat ray	Chondrichthyes	Myliobatidae	Myliobatis	Myliobatis californica	2
Water_Canyon	3	Leopard shark	Chondrichthyes	Triakidae	Triakis	Triakis semifasciata	1

## Sheet: Table S5
Table S5. Supplemental Reference Barcode
Accession	Taxonomic Path	Sequence
FISHCARD_miu_702.1	Eukaryota;Chordata;Actinopteri;;Sciaenidae;Atractoscion;Atractoscion nobilis	CACCGCGGTTATACGAGAGGCCCAAGTCGATAGTCAACGGCGTAAAGAGTGGTTAGAAGGAACCCGTTACTAAAGCCGAACACCCTCAAAGCTGTTATACGCATCCGAGAGTGAGAAGCCCACCCACGAAAGTGGCTTTACAACCTTGAATCCACGAAAGCTATGACA

## Sheet: Table S6
Table S6. eDNA Survey Data, eDNA index scores
Taxonomic path	Domain	Phylum	Class	Order	Family	Genus	Species	BBA_1	BBA_2	BBA_3	BBB_1	BBB_2	BBB_3	BBC_1	BBC_2	BBC_3	BWA_1	BWA_2	BWA_3	BWB_1	BWB_2	BWB_3	BWC_1	BWC_2	BWC_3	CBA_1	CBA_2	CBA_3	CBB_1	CBB_2	CBB_3	CBC_1	CBC_2	CBC_3	CCA_1	CCA_2	CCA_3	CCB_1	CCB_2	CCB_3	CCC_1	CCC_2	CCC_3	CHA_1	CHA_2	CHA_3	CHB_1	CHB_2	CHB_3
Eukaryota;Chordata;Chondrichthyes;Myliobatiformes;Myliobatidae;Myliobatis;Myliobatis californica	Eukaryota	Chordata	Chondrichthyes	Myliobatiformes	Myliobatidae	Myliobatis	Myliobatis californica	0.0775783	0.0182598	0.0417561	0.138839	0.0939896	0.332534	0.114353	0.0283929	0.0796956	0	0	0	0	0	0	0	0	0	0.156927	0.0162676	0.262432	0.273923	0.0294572	0.00334497	0.147762	0.104605	0.148553	0.0376173	0	0.218437	0.54645	0.0446547	0.197543	0.0212431	0	0	0.0163565	0.00384491	0.0616028	0.063668	0.00492384	0.0622048
Eukaryota;Chordata;Actinopteri;Labriformes;Labridae;Halichoeres;Halichoeres semicinctus	Eukaryota	Chordata	Actinopteri	Labriformes	Labridae	Halichoeres	Halichoeres semicinctus	0	0	0	0	0	0	0.0723048	0	0.0980422	0	0.448968	0.179136	0	0	0	0	0	0	0	0	0	0	0	0	0	0	0	0	0	0	0	0	0	0	0	0	0	0	0	0	0	0
Eukaryota;Chordata;Actinopteri;Batrachoidiformes;Batrachoididae;Porichthys;Porichthys notatus	Eukaryota	Chordata	Actinopteri	Batrachoidiformes	Batrachoididae	Porichthys	Porichthys notatus	0.0352833	0.0092518	0	0.105155	0.0250243	0.19756	0	0	0.0205627	0	0	0	0	0	0	0	0	0	0	0	0	0	0	0	0	0	0	0	0	0	0	0	0	0	0	0	0.0106338	0	0	0.0205599	0	0.155351
Eukaryota;Chordata;Actinopteri;Gobiiformes;Gobiidae;;	Eukaryota	Chordata	Actinopteri	Gobiiformes	Gobiidae			0	0	0	0	0	0	0	0	0	0	0	0	0	0	0	0	0	0	0	0	0	0	0	0	0	0	0	0	0	0	0	0	0	0	0	0	0	0	0	0	0	0
Eukaryota;Chordata;Aves;Galliformes;Phasianidae;Meleagris;Meleagris gallopavo	Eukaryota	Chordata	Aves	Galliformes	Phasianidae	Meleagris	Meleagris gallopavo	0	0	0	0	0	0	0	0	0	0.0279794	1	0	0	0	0	0	0	0	0	0	0	0	0	0	0	0	0	0	0	0	0	0	0	0	0	0	0	0	0	0	0	0
Eukaryota;Chordata;Actinopteri;;;;	Eukaryota	Chordata	Actinopteri					0	0	0	0	0	0	0	0	0	0	0	0	0.00302637	0	0	0	0	0	0	0	0	0	0	0	0	0	0	0	0	0	0	0	0	0	0	0	0	0	0	0	0	0
Eukaryota;Chordata;Aves;Passeriformes;Corvidae;Corvus;	Eukaryota	Chordata	Aves	Passeriformes	Corvidae	Corvus		0	0	0	0	0	0	0	0	0	0	0	0	0	0	0	0	0	0	0	0	0	0	0	0	0	0	0	0	0	0	0	0	0	0	0	0	0	0	0	0	0	0
Eukaryota;Chordata;Chondrichthyes;Carcharhiniformes;Triakidae;Galeorhinus;Galeorhinus galeus	Eukaryota	Chordata	Chondrichthyes	Carcharhiniformes	Triakidae	Galeorhinus	Galeorhinus galeus	0	0	0	0	0	0	0	0	0	0	0	0	0	0	0	0	0	0	0	0	0	0	0	0	0	0	0	0	0	0	0	0	0	0	0	0	0	0	0	0	0	0
Eukaryota;Chordata;Actinopteri;;Pomacentridae;Hypsypops;Hypsypops rubicundus	Eukaryota	Chordata	Actinopteri		Pomacentridae	Hypsypops	Hypsypops rubicundus	0	0	0	0	0	0	0	0	0	0	0	0	0	1	0	0	0	0	0	0	0	0	0	0	0	0	0	0	0	0	0	0	0	0	0	0	0.0132437	0	0	0	0	0
NA	NA							0.00112791	0.000617917	0	0.00432195	0.00403246	0.00789657	0.00443517	0.000293657	0.0033135	0	0	0	0.0125023	0.00215015	0.0836761	0.0094459	0.000524985	0.0358025	0.0600279	0.00312028	0.0620531	0.104126	0.0117303	0	1	0.536559	0.846981	0.00398719	0	0	0	0.0021357	0.00547908	0.00938139	0	0	0.00142043	0.000589695	0.0059245	0.00376351	0.000906533	0.00267892
Eukaryota;Chordata;Actinopteri;Myctophiformes;Myctophidae;Triphoturus;Triphoturus mexicanus	Eukaryota	Chordata	Actinopteri	Myctophiformes	Myctophidae	Triphoturus	Triphoturus mexicanus	0	0	0	0	0	0	0	0	0	0	0	0	0	0	0	0	0	0	0	0	0	0	0	0	0	0	0	0	0	0	0	0	0	1	0	0	0	0	0	0	0	0
Eukaryota;Chordata;Actinopteri;Gobiiformes;Gobiidae;Lepidogobius;Lepidogobius lepidus	Eukaryota	Chordata	Actinopteri	Gobiiformes	Gobiidae	Lepidogobius	Lepidogobius lepidus	0	0.179448	0	0	0	0	0.370553	0	0	0	0	0	0.578199	0.0227109	0.647676	0	0.813192	0.334017	0	0	0	0	0	0	0	0	0	0	0	0	0	0	0	0	0	0	0	0	0	0	0	0
Eukaryota;Chordata;Actinopteri;Perciformes;Cottidae;Clinocottus;Clinocottus recalvus	Eukaryota	Chordata	Actinopteri	Perciformes	Cottidae	Clinocottus	Clinocottus recalvus	0	0	0	0	0	0	0	0	0	0	0	0	0	0	0	0	0	0	0	0	0	0	0	0	0	0	0	0	0	0	0	0	0	0	0	0	0.119717	0.115644	0	0.00813387	0	0.0291082
Eukaryota;Chordata;Actinopteri;Blenniiformes;Gobiesocidae;Gobiesox;Gobiesox rhessodon	Eukaryota	Chordata	Actinopteri	Blenniiformes	Gobiesocidae	Gobiesox	Gobiesox rhessodon	0	0	0	0	0	0	0	0	0	0	0	0	0.69523	0	0	0	0	0	0	0	0	0	0	0	0	0	0	0	0	0	0	0	0	0	0	0	0	0	0	0	0	0
Eukaryota;Chordata;Actinopteri;Pleuronectiformes;Paralichthyidae;Citharichthys;	Eukaryota	Chordata	Actinopteri	Pleuronectiformes	Paralichthyidae	Citharichthys		0	0	0	0	0	0	0	0	0	0	0	0	0	0	0	0	0	0	0	0	0	0	0	0	0	0	0	0	0	0	0	0	0	0	0	0	0	0	0	0	0	0
Eukaryota;Chordata;Actinopteri;Blenniiformes;Labrisomidae;Labrisomus;Labrisomus xanti	Eukaryota	Chordata	Actinopteri	Blenniiformes	Labrisomidae	Labrisomus	Labrisomus xanti	0	0	0	0	0	0	0	0	0	0	0	0	0	0	0	0	0	0	0	0	0	0	0	0	0	0	0	0	0	0	0	0	0	0	0	0	0	0	0	0	0	0
Eukaryota;Chordata;Actinopteri;;Sciaenidae;Roncador;Roncador stearnsii	Eukaryota	Chordata	Actinopteri		Sciaenidae	Roncador	Roncador stearnsii	0	0	0	0	0	0	0	0	0	0	0	0	0	0	0	0	0	0	0	0	0	0	0	0	0	0	0	0	0	0	0	0	0	0	0	0	0	0	0	0	0	0
Eukaryota;Chordata;Actinopteri;Scombriformes;Scombridae;Sarda;Sarda chiliensis	Eukaryota	Chordata	Actinopteri	Scombriformes	Scombridae	Sarda	Sarda chiliensis	0	0	0	0	0	0	0	0	0	0	0	0	0	0	0	0.247851	0.356819	0	0	0	0	0	0	0	0	0	0	0	0	0	0	0	0	0	0	0	0	0	0	0	0	0
Eukaryota;Chordata;Actinopteri;Beloniformes;Exocoetidae;Fodiator;Fodiator acutus	Eukaryota	Chordata	Actinopteri	Beloniformes	Exocoetidae	Fodiator	Fodiator acutus	0	0	0	0	0	0	0	0	0	0	0	0	0	0	0	0	0	0	0	0	0	0	0	0	0	0	0	0	0	0	0	0	0	0	0	0	0	0	0	0	0	0
Eukaryota;Chordata;Chondrichthyes;Carcharhiniformes;Triakidae;Mustelus;Mustelus californicus	Eukaryota	Chordata	Chondrichthyes	Carcharhiniformes	Triakidae	Mustelus	Mustelus californicus	0	0	0	0	0	0	0	0	0	0	0	0	0	0	0	0	0	0	0	0	0	0	0	0	0	0	0	0	0	0	0	0	0	0	0	0	0	0	0	0	0	0
Eukaryota;Chordata;Actinopteri;Perciformes;Cottidae;Oligocottus;Oligocottus snyderi	Eukaryota	Chordata	Actinopteri	Perciformes	Cottidae	Oligocottus	Oligocottus snyderi	0.0270077	0	0	0	0	0	0	0	0	0	0	0	0	0	0	0	0	0	0	0	0	0	0	0	0	0	0	0	0	0	0	0	0	0	0	0	0	0.0134784	0.00300919	0	0.00083357	0
Eukaryota;Chordata;Aves;Charadriiformes;Scolopacidae;;	Eukaryota	Chordata	Aves	Charadriiformes	Scolopacidae			0	0	0	0	0	0	0	0	0	0	0	0	0	0	0	0	0	0	0	0	0	0	0	0	0	0	0	0	0	0	0	0	0	0	0	0	0	0	0	0	0	0
Eukaryota;Chordata;Chondrichthyes;Carcharhiniformes;Triakidae;Triakis;Triakis semifasciata	Eukaryota	Chordata	Chondrichthyes	Carcharhiniformes	Triakidae	Triakis	Triakis semifasciata	0	0	0	0	0	0	0	0	0	0.00078938	0.0135929	0	0.00970854	0	0	0	0	0.0339174	0.186087	0.0347192	0.441552	0.500048	0.0852983	0.0174005	0.173623	0.0842801	0.102039	0	0	0	0	0	0	0	0	0	0.0925197	0.0100264	0.190841	0.0630348	0.03922	0.0719276
Eukaryota;Chordata;Actinopteri;Beloniformes;Belonidae;Strongylura;Strongylura exilis	Eukaryota	Chordata	Actinopteri	Beloniformes	Belonidae	Strongylura	Strongylura exilis	0	0	0	0	0	0	0	0	0	0	0	0	0	0	0	0	0	0	0	0	0	0	0	0	0	0	0	0	0	0	0	0	0	0	0	0	0	0	0	0	0	0
Eukaryota;Chordata;Actinopteri;Clupeiformes;Clupeidae;Sardinops;Sardinops sagax	Eukaryota	Chordata	Actinopteri	Clupeiformes	Clupeidae	Sardinops	Sardinops sagax	0.00536223	0.030384	0	0	0.00889657	0	0.0193958	0.0011276	0	0	0.0106267	0	0	0.0724885	0	0	0	0.0147499	0	0	0	0	0	0	0	0	0	0	0	0	0	0	0	0	0	0	0.727287	0.418999	0.45486	0.238708	0.411275	0.240226
Eukaryota;Chordata;Actinopteri;Scombriformes;Stromateidae;Peprilus;Peprilus simillimus	Eukaryota	Chordata	Actinopteri	Scombriformes	Stromateidae	Peprilus	Peprilus simillimus	0	0	0	0	0	0	0	0	0	0	0	0	0	0	0	0	0	0	0	0	0	0	0	0	0	0	0	0	0	0	0	0	0	0	0	0	0	0	0	0	0	0
Eukaryota;Chordata;Aves;Pelecaniformes;Phalacrocoracidae;Urile;Urile pelagicus	Eukaryota	Chordata	Aves	Pelecaniformes	Phalacrocoracidae	Urile	Urile pelagicus	0	0	0	0	0	0	0	0	0	0	0	0	0	0	0	0	0	0	0	0	0	0	0	0	0	0	0	0	0	0	0	0	0	0.224314	0	0	0	0	0.103883	0	0.0211418	0
Eukaryota;Chordata;Actinopteri;Clupeiformes;Dussumieriidae;Etrumeus;Etrumeus teres	Eukaryota	Chordata	Actinopteri	Clupeiformes	Dussumieriidae	Etrumeus	Etrumeus teres	0	0	0	0	0	0	0	0	0	0	0.0370235	1	0	0.27805	0	0.210311	0	0.130898	0	0	0	0	0	0	0	0	0	0	0	0	0	0	0	0	0	0	0	0	0	0	0	0
Eukaryota;Chordata;Mammalia;Artiodactyla;Delphinidae;Tursiops;Tursiops truncatus	Eukaryota	Chordata	Mammalia	Artiodactyla	Delphinidae	Tursiops	Tursiops truncatus	0	0	0	0	0	0	0	0	0	0	0	0	0	0	0	0	0	0	0	0	0	0	0	0	0	0	0	0	0	0	0	0	0	0	0	0	0	0	0	0	0	0
Eukaryota;Chordata;Actinopteri;Gobiiformes;Gobiidae;Rhinogobiops;Rhinogobiops nicholsii	Eukaryota	Chordata	Actinopteri	Gobiiformes	Gobiidae	Rhinogobiops	Rhinogobiops nicholsii	0	0	0	0	0.0649978	0.0533462	0	0	0.373864	0	0	0	0	0	0	0	0	0	0	0	0	0	0	0	0	0	0	0	0	0	0	0.280315	0	0	0	0	0	0	0	0	0	0
Eukaryota;Chordata;Actinopteri;Blenniiformes;Clinidae;Gibbonsia;	Eukaryota	Chordata	Actinopteri	Blenniiformes	Clinidae	Gibbonsia		0.0491292	0.0446994	0.0309855	0.0380491	0.0286823	0.0184733	0.0761075	0.0472016	0.0676728	0.00895674	0.144119	0.25367	0.0326259	0.0112734	0.0125178	0.105897	0.0115348	0.0410228	0	0	0	0	0	0	0	0	0	0.00509868	0	0.349756	0.0221081	0.00168525	0.0274901	0.0119341	0.0863556	0	0.0347158	0.0270713	0.0115708	0.00244713	0	0.00444798
Eukaryota;Chordata;Actinopteri;;Sciaenidae;Menticirrhus;Menticirrhus undulatus	Eukaryota	Chordata	Actinopteri		Sciaenidae	Menticirrhus	Menticirrhus undulatus	0	0	0	0	0	0	0	0	0.0927692	0	0	0	0.255604	0	0	0.0103121	0.00400988	0	0.0709556	0	0	0.0209974	0	0	0	0	0	0	0	0	0	0	0	0	0	0	0	0	0	0	0	0
Eukaryota;Chordata;Actinopteri;Centrarchiformes;Kyphosidae;Kyphosus;Kyphosus analogus	Eukaryota	Chordata	Actinopteri	Centrarchiformes	Kyphosidae	Kyphosus	Kyphosus analogus	0	0	0	0	0	0	0	0	0	0	0	0	0	0	0	0	0	0	0	0	0	0	0	0	0	0	0	0	0	0	0	0	0	0	0	0	0	0	0	0	0	0
Eukaryota;Chordata;Chondrichthyes;Heterodontiformes;Heterodontidae;Heterodontus;Heterodontus francisci	Eukaryota	Chordata	Chondrichthyes	Heterodontiformes	Heterodontidae	Heterodontus	Heterodontus francisci	0	0	0	0.00162975	0	0	0.00120416	0.362565	0.276357	0	0	0	0	0	0	0	0	0	0	0.00879746	0	0	0.0321456	0	0	0	0	0	0	0	0	0	0	0	0	0	0	0	0	0	0	0
Eukaryota;Chordata;Actinopteri;Aulopiformes;Synodontidae;Synodus;Synodus lucioceps	Eukaryota	Chordata	Actinopteri	Aulopiformes	Synodontidae	Synodus	Synodus lucioceps	0	0	0	0	0	0	0	0	0	0	0	0	0	0	0	0	0	0	0	0	0	0	0	0	0	0	0	0	0	0	0	0	0	0	0	0	0	0	0	0	0	0
Eukaryota;Chordata;Actinopteri;;Embiotocidae;Embiotoca;Embiotoca jacksoni	Eukaryota	Chordata	Actinopteri		Embiotocidae	Embiotoca	Embiotoca jacksoni	0.0521917	0.0469198	0.0853392	0.116342	0.0763743	0.0751628	0.176553	0.195598	0.137723	0	0	0	0	0	0	0	0	0	0.00132714	0	0	0	0	0	0	0	0	0.132365	0	0.0186819	0.0669127	0.00150085	0.251774	0.00755701	0.0880764	0	0.139568	0.0961362	0	0.0136253	0.00993609	0.0136966
Eukaryota;Chordata;Actinopteri;;Sciaenidae;;	Eukaryota	Chordata	Actinopteri		Sciaenidae			0	0	0	0	0	0	0	0	0	0	0	0	0.0719286	0	0	0	0	0	0	0	0	0	0	0	0	0	0	0	0	0	0	0	0	0	0	0	0	0	0	0	0	0
Eukaryota;Chordata;Actinopteri;Perciformes;Pholidae;;	Eukaryota	Chordata	Actinopteri	Perciformes	Pholidae			0	0	0	0.00973221	0	0.0483526	0	0	0	0	0	0	0	0	0	0	0	0	0	0	0	0	0	0	0	0	0	0	0	0	0	1	0	0	0	0	0	0	0	0	0	0
Eukaryota;Chordata;Mammalia;Primates;Hominidae;Homo;Homo sapiens	Eukaryota	Chordata	Mammalia	Primates	Hominidae	Homo	Homo sapiens	0.0127752	0.00614675	0.00946964	0.000364345	0	0.000550662	0.00314067	0.000891202	0.00227141	0.0191261	0.0302762	0.0776266	0.0202992	0.000640885	0.00173594	0.210223	0.200251	0.565028	0.00092111	0	0.015047	0	0.00207941	0	0.0038542	0.000961171	0	0.175886	0	1	0.34921	0.0623267	0.067162	0.0545425	0.000612124	0	0.0176024	0.00727037	0.0917226	0.0928008	0.0179657	0.121602
Eukaryota;Chordata;Actinopteri;Atheriniformes;Atherinopsidae;Leuresthes;Leuresthes tenuis	Eukaryota	Chordata	Actinopteri	Atheriniformes	Atherinopsidae	Leuresthes	Leuresthes tenuis	0	0.0561154	0	0.00415073	0	0.0521537	0	0.00213209	0	0	0	0	0.438129	0.186485	0.101858	0.220541	0.482991	0	0.294939	0	0	0.331775	0.00106128	0.184073	0	0	0	0	0	0	0	0	0	0	0	0	0	0	0	0.00457174	0	0.019019
Eukaryota;Chordata;Actinopteri;Perciformes;Stichaeidae;Anoplarchus;	Eukaryota	Chordata	Actinopteri	Perciformes	Stichaeidae	Anoplarchus		0	0	0	0	0	0	0.950442	1	0	0	0	0	0	0	0	0	0	0	0	0	0	0	0	0	0	0	0	0	0	0	0	0	0	0	0	0	0	0	0	0	0	0
Eukaryota;Chordata;Actinopteri;Ophidiiformes;Ophidiidae;Chilara;Chilara taylori	Eukaryota	Chordata	Actinopteri	Ophidiiformes	Ophidiidae	Chilara	Chilara taylori	0	0	0	0	0	0	0	0	0	0	0	0	0	0	0	0	0	0	0	0	0	0	0	0	0	0	0	0	0	0	0	0	0	0	0	0	0	0	0	0	0	0
Eukaryota;Chordata;Actinopteri;;Embiotocidae;Micrometrus;Micrometrus minimus	Eukaryota	Chordata	Actinopteri		Embiotocidae	Micrometrus	Micrometrus minimus	0.180906	0	0	0.0325814	0	0.0679414	0	0	0.0302558	0	0	0	0	0	0	0	0	0	0	0	0.0139267	0.177108	0.00499263	0	0	0	0.0791129	0	0	0	0	0	0.0210059	0	0	0	0.0124683	0	0.152586	0.0599362	0.00769911	0
Eukaryota;Chordata;Actinopteri;Labriformes;Labridae;Halichoeres;Halichoeres californica	Eukaryota	Chordata	Actinopteri	Labriformes	Labridae	Halichoeres	Halichoeres californica	0	0	0	0.0168582	0.00976856	0.0302881	0	0.0102326	0.0256377	0	0	0	0	0	0	0	0	0	0	0.140435	0	0	0.0025087	0	0	0.00243273	0	0.611204	0	0	1	0.922707	0.579531	0	0.195323	0	0	0.0466168	0	0	0.0066006	0
Eukaryota;Chordata;Actinopteri;Blenniiformes;Clinidae;Heterostichus;Heterostichus rostratus	Eukaryota	Chordata	Actinopteri	Blenniiformes	Clinidae	Heterostichus	Heterostichus rostratus	0.0333343	0.00517844	0.21533	0.0290622	0.0387995	0.0040874	0.0418414	0.00384968	0.0911982	0	0	0	0.252986	0.150038	0.167955	0.0134677	0.206657	0.0631594	0	0	0	0	0	0	0	0	0	0.292609	0	0	0.764062	0.409722	0.247707	0.00765784	1	0	0	0	0	0	0	0
Eukaryota;Chordata;Actinopteri;Blenniiformes;Blenniidae;Hypsoblennius;Hypsoblennius jenkinsi	Eukaryota	Chordata	Actinopteri	Blenniiformes	Blenniidae	Hypsoblennius	Hypsoblennius jenkinsi	0	0	0	0	0	0	0	0	0	0	0	0	0	0	0	0.0153562	0.0154628	0	0	0	0	0	0	0	0	0	0	0	0	0	0.0238397	0	0.0139286	0.0515355	0	0	0	0	0	0	0	0
Eukaryota;Chordata;Chondrichthyes;Pristiformes/Rhiniformes group;Rhinobatidae;Pseudobatos;Pseudobatos productus	Eukaryota	Chordata	Chondrichthyes	Pristiformes/Rhiniformes group	Rhinobatidae	Pseudobatos	Pseudobatos productus	0	0	0	0	0	0	0	0	0	0	0	0	0	0.0291659	0.723526	0.17454	0	0	0	0	0	0	0	0	0	0	0	0	0	0	0	0	0	0	0	0	0	0	0	0	0	0
Eukaryota;Chordata;Actinopteri;Labriformes;Labridae;Bodianus;Bodianus pulcher	Eukaryota	Chordata	Actinopteri	Labriformes	Labridae	Bodianus	Bodianus pulcher	0	0	0	0.0889515	0.00961414	0	0.135409	0	0.0160165	0.010536	0	0	0	0.322892	0.355089	0.303826	0.266485	0.235765	0	0	0	0.511368	0	0	0	0	0	0	0	0	0	0.0140102	0	0.0798258	0	0	0	0	0	0	0	0
Eukaryota;Chordata;Actinopteri;Perciformes;Serranidae;Paralabrax;Paralabrax clathratus	Eukaryota	Chordata	Actinopteri	Perciformes	Serranidae	Paralabrax	Paralabrax clathratus	0	0	0	0	0	0	0	0	0	0	0	0	0.0285774	0.0133159	0.189959	0.0191771	0.0409655	0	0	0	0.0333478	0	0	0	0	0	0	0	0	0	0	0	0	0	0	0	0	0	0	0	0	0
Eukaryota;Chordata;Actinopteri;Blenniiformes;Blenniidae;Hypsoblennius;Hypsoblennius gilberti	Eukaryota	Chordata	Actinopteri	Blenniiformes	Blenniidae	Hypsoblennius	Hypsoblennius gilberti	0	0	0.0575331	0.0025567	0	0.00392778	0	0.0806554	0	0	0	0.00636664	0	0	0	0	0	0	0	0	0	0	0	0	0	0	0	0	0	0	0	0	0	0	0	0	0	0	0	0	0	0
Eukaryota;Chordata;Actinopteri;Lutjaniformes;Haemulidae;Anisotremus;Anisotremus davidsonii	Eukaryota	Chordata	Actinopteri	Lutjaniformes	Haemulidae	Anisotremus	Anisotremus davidsonii	0	0	0	0	0	0	0	0	0	0.00314267	0	0	0	0.0904554	0	0	0	0.0137957	0	0	0	0	0	0	0	0	0	0	0	0	0	0	0	0	0	0	0	0	0	0	0	0
Eukaryota;Chordata;Actinopteri;Clupeiformes;Engraulidae;Engraulis;Engraulis mordax	Eukaryota	Chordata	Actinopteri	Clupeiformes	Engraulidae	Engraulis	Engraulis mordax	0.0422034	0	0	0	0.0202424	0.0157617	0.0300449	0.000215448	0	0	0.0723084	0	0	0	0	0	0.149156	0	0.0946381	0.148758	0.302842	0.182957	0.52755	0.488388	0.0298539	0.168159	0.383803	0.046368	0	0	0	0.00559608	0	0	0	0	0	0.00169452	0.0151166	0.12388	0.164107	0.1084
Eukaryota;Chordata;Actinopteri;Perciformes;Sebastidae;Sebastes;	Eukaryota	Chordata	Actinopteri	Perciformes	Sebastidae	Sebastes		0.0679264	0.164926	0.385347	0.159513	0.0467321	0.111808	0.1646	0.417365	0.0965801	0.00429296	0	0	0	0	0	0	0.0571069	0	0	0	0	0	0	0	0	0	0	0	0	0	0	0	0.112137	0	0.440934	0	0.240114	0.0671793	0.0392471	0.00329255	0.00070596	0.00444897
Eukaryota;Chordata;Actinopteri;Mugiliformes;Mugilidae;Mugil;Mugil cephalus	Eukaryota	Chordata	Actinopteri	Mugiliformes	Mugilidae	Mugil	Mugil cephalus	0	0	0	0	0	0	0	0	0	0	0	0	0	0.0900173	0	0	0	0	0	0	0	0	0	0	0	0	0	0	0	0	0	0	0	0	0	0	0	0	0	0	0	0
Eukaryota;Chordata;Actinopteri;Perciformes;Cottidae;Clinocottus;Clinocottus analis	Eukaryota	Chordata	Actinopteri	Perciformes	Cottidae	Clinocottus	Clinocottus analis	0	0	0	0	0	0	0	0	0	0	0	0	0	0.149557	0	0.458163	1	0.511272	0	0	0	0	0	0	0	0	0	0.0373612	0	0	0	0	0	0	0	0	0.31474	0.882561	0.303239	0.452942	0.222743	0.0535803
Eukaryota;Chordata;Actinopteri;;Sciaenidae;Umbrina;Umbrina roncador	Eukaryota	Chordata	Actinopteri		Sciaenidae	Umbrina	Umbrina roncador	0	0	0	0	0	0	0	0	0	0.444976	0.00302192	0	0.112702	0.231236	0.277251	0.0547132	0.142748	0.117828	0	0	0	0	0	0	0	0	0	0	0	0	0	0	0	0	0	0	0	0	0	0	0	0
Eukaryota;Chordata;Actinopteri;Lutjaniformes;Haemulidae;Brachygenys;Brachygenys californiensis	Eukaryota	Chordata	Actinopteri	Lutjaniformes	Haemulidae	Brachygenys	Brachygenys californiensis	0	0	0	0	0	0	0	0	0	0	0	0	0.204338	0	0	0	0	0.0903836	0	0	0	0	0	0	0	0	0	0	0	0	0	0	0	0	0	0	0	0	0	0	0	0
Eukaryota;Chordata;Actinopteri;Perciformes;Cottidae;Scorpaenichthys;Scorpaenichthys marmoratus	Eukaryota	Chordata	Actinopteri	Perciformes	Cottidae	Scorpaenichthys	Scorpaenichthys marmoratus	0	0.00540341	0	0.0435391	0.0180574	0.0254416	0.0905648	0	0.151408	0	0	0	0	0	0	0	0	0	0	0	0	0	0	0	0	0	0	0.553731	0	0	0	0	0	0	0	0	0.0528733	1	0.167323	0.0647987	0.17414	0.179167
Eukaryota;Chordata;Actinopteri;Scombriformes;Scombridae;Scomber;Scomber japonicus	Eukaryota	Chordata	Actinopteri	Scombriformes	Scombridae	Scomber	Scomber japonicus	0	0	0.00412229	0.00244252	0.0120093	0.0316737	0	0	0.00514966	0.116133	0.159604	0	0	0	0	0	0	0	0	0	0	0	0	0	0	0	0	0	0	0	0	0	0	0	0	0	0	0	0	0	0	0
Eukaryota;Chordata;Mammalia;Carnivora;Phocidae;Phoca;	Eukaryota	Chordata	Mammalia	Carnivora	Phocidae	Phoca		0	0	0	0	0	0	0	0	0	0.00162465	0	0	0	0	0	0	0	0	0	0	0	0	0	0	0	0	0	0	0	0	0.331743	0.0172102	0	0.0474398	0	0	0.0173108	0.0123199	0.0478594	0.159379	0.0257639	0.305431
Eukaryota;Chordata;Actinopteri;Gobiiformes;Gobiidae;Typhlogobius;Typhlogobius californiensis	Eukaryota	Chordata	Actinopteri	Gobiiformes	Gobiidae	Typhlogobius	Typhlogobius californiensis	0	0	0	0	0	0	0	0	0.00923691	0	0	0	0	0	0	0	0	0	0	0	0	0	0	0	0	0	0	0.572228	0	0	0	0	0.0414188	0	0	0	0.165814	0	0.0539383	0	0	0
Eukaryota;Chordata;Actinopteri;;Embiotocidae;Cymatogaster;Cymatogaster aggregata	Eukaryota	Chordata	Actinopteri		Embiotocidae	Cymatogaster	Cymatogaster aggregata	0.0104785	0.112281	0.0133637	0.1317	0.11709	0.227978	0.358087	0.155201	0.23965	0	0	0	0	0	0	0	0	0	0	0	0	0	0	0	0	0	0	0	0	0	0	0	0	0	0	0	0	0.0738681	0.00112285	0.308399	1	0.193246
Eukaryota;Chordata;Actinopteri;Atheriniformes;Atherinopsidae;Atherinops;Atherinops affinis	Eukaryota	Chordata	Actinopteri	Atheriniformes	Atherinopsidae	Atherinops	Atherinops affinis	1	0.898826	0.789542	0.866959	0.927417	0.809023	0.772363	0.822614	0.799109	0.809161	0.919574	0.614166	0.495842	0.570065	0.529555	0.461549	0.519265	0.419029	0.759095	0.81999	0.79764	0.536593	0.597368	0.621791	0.798713	0.802041	0.54412	0.0237186	0	0	0	0.00175894	0	0.0130432	0	0	0.301627	0.360893	0.214762	0.366192	0.429456	0.308745
Eukaryota;Chordata;Actinopteri;Blenniiformes;Labrisomidae;Paraclinus;Paraclinus integripinnis	Eukaryota	Chordata	Actinopteri	Blenniiformes	Labrisomidae	Paraclinus	Paraclinus integripinnis	0	0	0	0	0	0	0	0	0	0	0	0	1	0.666296	0.348035	0	0.0108139	0.501127	0	0	0	0	0	0	0	0	0	0	0	0	0	0	0	0	0	0	0	0	0	0	0	0
Eukaryota;Chordata;Actinopteri;;Moronidae;Morone;Morone saxatilis	Eukaryota	Chordata	Actinopteri		Moronidae	Morone	Morone saxatilis	0	0	0	0	0	0	0	0	0	0	0	0	0	0	0	0	0	0	0	0	0	0	0	0	0	0	0	0	0	0	0	0	0	0	0	0	0	0	0	0	0	0
Eukaryota;Chordata;Chondrichthyes;Myliobatiformes;Gymnuridae;Gymnura;Gymnura marmorata	Eukaryota	Chordata	Chondrichthyes	Myliobatiformes	Gymnuridae	Gymnura	Gymnura marmorata	0	0	0	0	0	0	0	0	0	0	0	0	0.278966	0.0047977	0	0	0	0	0	0	0	0	0	0	0	0	0	0	0	0	0	0	0	0	0	0	0	0	0	0	0	0
Eukaryota;Chordata;Chondrichthyes;Carcharhiniformes;Scyliorhinidae;Cephaloscyllium;Cephaloscyllium ventriosum	Eukaryota	Chordata	Chondrichthyes	Carcharhiniformes	Scyliorhinidae	Cephaloscyllium	Cephaloscyllium ventriosum	0.146694	0	0	0	0	0	0	0	0	0	0	0	0	0	0.00572948	0	0	0	0	0	0	0	0	0	0	0	0	0	0	0	0	0	0	0	0	0	0	0	0.00173083	0	0	0
Eukaryota;Chordata;Actinopteri;;Sciaenidae;Seriphus;Seriphus politus	Eukaryota	Chordata	Actinopteri		Sciaenidae	Seriphus	Seriphus politus	0	0	0	0	0	0	0	0	0	0	0	0	0.0124953	0	0	0	0	0	0	0	0	0	0	0	0	0	0	0	0	0	0	0	0	0	0	0	0	0	0	0	0	0
Eukaryota;Chordata;Aves;Charadriiformes;Laridae;Larus;Larus occidentalis	Eukaryota	Chordata	Aves	Charadriiformes	Laridae	Larus	Larus occidentalis	0	0	0	0.258757	0.457436	0	0	0	0	0	0	0	0	0	0	0	0	0	0	0	0	0	0	0	0	0	0	0	0	0	0	0	0	0	0	0	0	0	0	0	0	0
Eukaryota;Chordata;Actinopteri;Blenniiformes;Clinidae;Gibbonsia;Gibbonsia montereyensis	Eukaryota	Chordata	Actinopteri	Blenniiformes	Clinidae	Gibbonsia	Gibbonsia montereyensis	0.0312647	0.129367	0.115869	0.110732	0.0378628	0.0358809	0	0.0874268	0.0323951	0	0	0	0	0	0	0	0	0	0	0	0	0	0	0	0.0367552	0	0	0.0124226	0	0.102152	0.0148079	0.468968	0.162177	0.74833	0.374299	0	0.177065	0.312352	0.308727	0.0636055	0.10018	0.1124
Eukaryota;Chordata;Actinopteri;Pleuronectiformes;Pleuronectidae;Pleuronichthys;Pleuronichthys verticalis	Eukaryota	Chordata	Actinopteri	Pleuronectiformes	Pleuronectidae	Pleuronichthys	Pleuronichthys verticalis	0	0	0	0	0	0	0	0	0	0	0	0	0	0	0	0	0	0	0	0	0	0	0	0	0	0	0	0	0	0	0	0	0	0	0	0	0	0	0	0	0	0
Eukaryota;Chordata;Chondrichthyes;;Platyrhinidae;Platyrhinoidis;Platyrhinoidis triseriata	Eukaryota	Chordata	Chondrichthyes		Platyrhinidae	Platyrhinoidis	Platyrhinoidis triseriata	0	0.0148856	0	0.0870341	0	0.17388	0	0	0	0	0	0	0.441321	0	0	0	0	0	0	0	0	0	0.00891321	0	0	0	0	0	0	0	0	0	0	0	0	0	0	0	0	0	0	0
Eukaryota;Chordata;Mammalia;Carnivora;Otariidae;Zalophus;Zalophus californianus	Eukaryota	Chordata	Mammalia	Carnivora	Otariidae	Zalophus	Zalophus californianus	0.0125772	0	0	0.0131848	0.000481577	0.000210799	0	0	0	0	0	0	0	0.00613344	0	0	0	0	0	0	0	0	0	0	0	0	0	0.00540134	0	0	0	0.0315687	0	0.0694089	0.00695659	0	0.0174762	0.00249772	0.0115313	0.0484685	0.00462469	0.0421703
Eukaryota;Chordata;Chondrichthyes;Hexanchiformes;Hexanchidae;Notorynchus;Notorynchus cepedianus	Eukaryota	Chordata	Chondrichthyes	Hexanchiformes	Hexanchidae	Notorynchus	Notorynchus cepedianus	0	0	0	0	0.105724	0	0	0	0	0	0	0	0	0	0	0	0	0	0	0	0	0	0	0	0	0	0	0	0	0	0	0	0	0	0	0	0	0	0.698565	0.0152145	0	0
Eukaryota;Chordata;Actinopteri;Pleuronectiformes;Cynoglossidae;Symphurus;Symphurus atricaudus	Eukaryota	Chordata	Actinopteri	Pleuronectiformes	Cynoglossidae	Symphurus	Symphurus atricaudus	0	0	0	0	0	0	0	0	0	0	0	0	0	0	0	0	0	0	0	0	0	0	0	0	0	0	0	0	0	0	0	0	0	0	0	0	0	0	0	0	0	0.125162
Eukaryota;Chordata;Chondrichthyes;;Squatinidae;Squatina;Squatina californica	Eukaryota	Chordata	Chondrichthyes		Squatinidae	Squatina	Squatina californica	0	0	0.503104	0.613592	0.609376	0.345364	0	0	0	0	0	0.0196425	0	0	0	0	0	0	0	0	0	0	0	0	0	0	0	0	0	0	0	0	0	0	0	0	0	0.0375294	0	0	0	0
Eukaryota;Chordata;Mammalia;Carnivora;Canidae;Canis;Canis lupus	Eukaryota	Chordata	Mammalia	Carnivora	Canidae	Canis	Canis lupus	0	0	0	0	0	0	0	0	0	0	0	0	0	0	0	0	0	0	0	0	0	0	0	0	0	0	0	0	0	0	0	0	0	0	0	0	0	0	0	1	0	0
Eukaryota;Chordata;Aves;Pelecaniformes;Pelecanidae;Pelecanus;Pelecanus occidentalis	Eukaryota	Chordata	Aves	Pelecaniformes	Pelecanidae	Pelecanus	Pelecanus occidentalis	0	0	0	0	0	0	0	0	0	0	0	0	0	0	0	0	0	0	0	0	0	0	0	0	0	0	0	0	0	0	0	0	0	0.148735	0	0	0	0.0428503	0	0	0.0596647	0.775488
Eukaryota;Chordata;Actinopteri;;Sciaenidae;Genyonemus;Genyonemus lineatus	Eukaryota	Chordata	Actinopteri		Sciaenidae	Genyonemus	Genyonemus lineatus	0	0	0	0	0	0	0	0	0	0	0	0	0	0	0	0	0	0	0	0	0	0	0	0	0	0	0	0	0	0	0	0	0	0	0	0	0	0	0	0	0	0
Eukaryota;Chordata;Actinopteri;Pleuronectiformes;Paralichthyidae;Paralichthys;Paralichthys californicus	Eukaryota	Chordata	Actinopteri	Pleuronectiformes	Paralichthyidae	Paralichthys	Paralichthys californicus	0	0	0	0	0	0	0	0	0	0	0	0	0.0119739	0	0	0	0	0	0	0	0.0113138	0	0.178925	0	0	0	0	0	0	0	0	0	0	0	0	0	0	0	0	0	0	0
Eukaryota;Chordata;Aves;Columbiformes;Columbidae;Columba;Columba livia	Eukaryota	Chordata	Aves	Columbiformes	Columbidae	Columba	Columba livia	0	0	0	0	0	0	0	0	0	0	0	0	0	0	0	0	0	0	0	0	0	0	0	0	0	0	0	0	0	0	0	0	0	0	0	0	0	0	0	0	0	0
Eukaryota;Chordata;Actinopteri;Centrarchiformes;Kyphosidae;Medialuna;Medialuna californiensis	Eukaryota	Chordata	Actinopteri	Centrarchiformes	Kyphosidae	Medialuna	Medialuna californiensis	0	0	0	0	0	0	0	0	0.113415	0.529881	0	0.695928	0.330976	0.331416	0.069079	0	0	0	0	0	0	0	0	0	0	0	0	0	0	0	0	0	0	0	0	0	0	0	0	0	0	0
Eukaryota;Chordata;Actinopteri;;Sciaenidae;Atractoscion;Atractoscion nobilis	Eukaryota	Chordata	Actinopteri		Sciaenidae	Atractoscion	Atractoscion nobilis	0	0	0	0	0	0	0	0	0	0	0	0	0	0	0	0	0	0	0	0	0	0	0	0	0	0	0	0	0	0	0	0	0	0	0	0	0	0	0	0.0808314	0	0
Eukaryota;Chordata;Mammalia;Carnivora;Phocidae;Mirounga;Mirounga angustirostris	Eukaryota	Chordata	Mammalia	Carnivora	Phocidae	Mirounga	Mirounga angustirostris	0	0	0	0	0	0	0	0	0	0	0	0	0	0	0	0	0	0	0	0	0	0	0	0	0	0	0	0.187891	0	0.746772	0.307515	0.111341	0.278161	0.346522	0.00781131	0	0.368222	0.0937409	1	0.696739	0.14768	0.913619
Eukaryota;Chordata;Actinopteri;Pleuronectiformes;Paralichthyidae;Citharichthys;Citharichthys stigmaeus	Eukaryota	Chordata	Actinopteri	Pleuronectiformes	Paralichthyidae	Citharichthys	Citharichthys stigmaeus	0.00586956	0.499846	0	0.0433161	0.188125	0.0171221	0.077447	0.0938549	0	0	0	0	0	0	0	0	0	0	0.438502	0.311431	0	0	0	0	0	0	0	0.000516144	0	0	0	0	0	0	0	0	0.517701	0.256238	0.0546958	0.265544	0.0162131	0.0711588
Eukaryota;Chordata;Actinopteri;Pleuronectiformes;Pleuronectidae;Pleuronichthys;Pleuronichthys coenosus	Eukaryota	Chordata	Actinopteri	Pleuronectiformes	Pleuronectidae	Pleuronichthys	Pleuronichthys coenosus	0	0	0	0	0	0	0	0	0	0	0	0	0	0	0	0	0	0	0	0	0	0	0	0	0	0	0	0	0	0	0	0	0	0	0	0	0	0	0	0	0	0
Eukaryota;Chordata;Actinopteri;;Embiotocidae;Phanerodon;Phanerodon vacca	Eukaryota	Chordata	Actinopteri		Embiotocidae	Phanerodon	Phanerodon vacca	0.0504936	0.116123	0.265498	0.13262	0.0546642	0.0247589	0.0266547	0.0427553	0.157878	0	0	0	0	0	0	0	0	0	0	0	0	0	0	0	0	0	0.0761788	0	0	0.295198	0	0	0	0	0	0	0.0153568	0	0	0	0	0
Eukaryota;Chordata;Actinopteri;Batrachoidiformes;Batrachoididae;Porichthys;Porichthys myriaster	Eukaryota	Chordata	Actinopteri	Batrachoidiformes	Batrachoididae	Porichthys	Porichthys myriaster	0	0	0	0	0	0	0.507991	0	0	0	0	0	0	0	0	0	0	0	0	0	0	0	0	0	0	0	0	0	0	0	0	0	0	0	0	0	0	0	0	0	0	0
Eukaryota;Chordata;Actinopteri;;Embiotocidae;;	Eukaryota	Chordata	Actinopteri		Embiotocidae			0	0.0297508	0	0	0	0	0	0	0	0.0666654	0	0	0	0	0	0	0	0	0	0.0897157	0.0460667	0	0.143964	0	0	0	0.384425	0	0	0	0	0	0	0	0	0	0	0	0	0	0	0.0290868
Eukaryota;Chordata;Actinopteri;Carangiformes;Carangidae;Trachurus;Trachurus symmetricus	Eukaryota	Chordata	Actinopteri	Carangiformes	Carangidae	Trachurus	Trachurus symmetricus	0	0	0.442174	0.0190548	0	0	0.0618095	0	0.174854	0	0	0	0	0	0	0	0	0	0	0	0	0	0	0	0	0	0	0	0	0	0	0	0	0	0	0	0	0.15409	0.0782331	0.072846	0.144186	0.100381
Eukaryota;Chordata;Actinopteri;;Sciaenidae;Cheilotrema;Cheilotrema saturnum	Eukaryota	Chordata	Actinopteri		Sciaenidae	Cheilotrema	Cheilotrema saturnum	0	0	0	0	0	0	0	0	0	0	0	0	0	0	0	0	0	0	0	0	0	0	0	0	0	0	0	0	0	0	0	0	0	0	0	0	0	0	0	0	0	0
Eukaryota;Chordata;Mammalia;Artiodactyla;Delphinidae;;	Eukaryota	Chordata	Mammalia	Artiodactyla	Delphinidae			0	0	0	0	0	0	0	0	0	0	0.00316052	0.0307771	0.289362	0.126417	1	0.048452	0.0418187	0.332822	0	0	0	0	0	0	0	0	0	0	0	0	0	0	0	0	0	0	0	0	0	0	0	0
Eukaryota;Chordata;Actinopteri;Anguilliformes;Muraenidae;Gymnothorax;Gymnothorax mordax	Eukaryota	Chordata	Actinopteri	Anguilliformes	Muraenidae	Gymnothorax	Gymnothorax mordax	0	0	0	0	0	0	0	0	0	0.73085	0	0	0.118291	0.00778465	0	0.704727	0	0	0	0	0	0	0	0	0	0	0	0	0	0	0	0	0	0	0	0	0	0	0	0	0	0
Eukaryota;Chordata;Actinopteri;;Embiotocidae;Amphistichus;	Eukaryota	Chordata	Actinopteri		Embiotocidae	Amphistichus		0.0538096	0.105901	0.138407	0.0279859	0.0402186	0.0399666	0.0244725	0	0.00178143	0.150063	0	0	0.013033	0.000281587	0.0743681	0.123592	0	0.0925232	0.25589	0.366295	0.116173	0.26019	0.252943	0.470112	0.160665	0.221296	0.306462	0.01155	0	0	0.0281957	0.251964	0.368549	0.749518	0.55492	0	0	0.0424491	0.0189142	0.102757	0.123699	0.122904
Eukaryota;Chordata;Aves;Charadriiformes;Laridae;Larus;	Eukaryota	Chordata	Aves	Charadriiformes	Laridae	Larus		0	0.0026865	0	0	0	0	0	0.0201084	0	0	0	0	0	0	0	0	0	0	0	0	0	0	0	0	0	0	0	0	0	0	0	0	0	0	0	0	0	0	0	0	0	0
Eukaryota;Chordata;Aves;Podicipediformes;Podicipedidae;Aechmophorus;Aechmophorus occidentalis	Eukaryota	Chordata	Aves	Podicipediformes	Podicipedidae	Aechmophorus	Aechmophorus occidentalis	0	0	0	0	0	0	0	0	0	0	0	0	0	0	0	0	0	0	0	0	0	0	0	0	0	0	0	0	0	0	0	0	0	0	0	0	0	0	0	0	0	0
Eukaryota;Chordata;Actinopteri;;Embiotocidae;Micrometrus;Micrometrus aurora	Eukaryota	Chordata	Actinopteri		Embiotocidae	Micrometrus	Micrometrus aurora	0	0	0	0.0080525	0	0	0.0478234	0.0194474	0	0	0	0	0	0	0	0	0	0	0	0	0	0	0	0	0	0	0	0	0	0	0	0	0	0	0	0	0	0.117992	0.0120164	0.05933	0.130049	0.0311832
Eukaryota;Chordata;Actinopteri;Blenniiformes;Gobiesocidae;Rimicola;Rimicola muscarum	Eukaryota	Chordata	Actinopteri	Blenniiformes	Gobiesocidae	Rimicola	Rimicola muscarum	0	0	0	0.0107571	0.0567434	0	0	0	0	0	0	0	0	0.253475	0	0	0	0	0	0	0	0	0	0	0	0	0	0	0	0	0	0	0	0.111956	0	0	0	0	0	0	0	0
Eukaryota;Chordata;Aves;Galliformes;Phasianidae;Gallus;Gallus gallus	Eukaryota	Chordata	Aves	Galliformes	Phasianidae	Gallus	Gallus gallus	0	0	0	0	0	0	0	0	0	0	0	0	0	0	0	0.044022	0	0	0	0	0	0	0	0	0	0	0	0	0	0	0	0	0	0	0	0	0	0	0	0	0.00238089	0
Eukaryota;Chordata;Aves;Charadriiformes;Charadriidae;Pluvialis;Pluvialis dominica	Eukaryota	Chordata	Aves	Charadriiformes	Charadriidae	Pluvialis	Pluvialis dominica	0	0	0	0	0	0	0	0	0	0	0	0	0	0	0	0	0	0	0	0	0	0	0	0	0	0	0	0	0	0	0	0	0	0	0	0	0	0	0	0	0	0
Eukaryota;Chordata;Actinopteri;;Embiotocidae;Brachyistius;Brachyistius frenatus	Eukaryota	Chordata	Actinopteri		Embiotocidae	Brachyistius	Brachyistius frenatus	0	0.00309606	0.0434037	0.0231658	0.0751177	0.0453028	0.0728684	0	0.0145701	0	0	0	0	0.054278	0	0	0	0	0	0	0	0	0	0	0	0	0	0	0	0	0	0	0	0.0290677	0	0	0	0	0	0	0	0
Eukaryota;Chordata;Actinopteri;Ophidiiformes;Ophidiidae;Ophidion;Ophidion scrippsae	Eukaryota	Chordata	Actinopteri	Ophidiiformes	Ophidiidae	Ophidion	Ophidion scrippsae	0	0	0	0	0	0	0	0	0	0	0.021202	0.074327	0.129459	0.453024	0.957932	1	0.124682	0.14387	0	0	0	0	0	0	0	0	0	0	0	0	0	0	0	0	0	0	0	0	0	0	0	0
Eukaryota;Chordata;Actinopteri;Centrarchiformes;Kyphosidae;Kyphosus;Kyphosus azureus	Eukaryota	Chordata	Actinopteri	Centrarchiformes	Kyphosidae	Kyphosus	Kyphosus azureus	0	0	0	0	0	0	0	0	0	0.00130273	0.0104686	0.0793135	0.185075	0.355052	0.285097	0.350364	0.293741	0.585894	0	0	0	0	0	0	0	0	0	0	0	0	0	0	0	0	0	0	0	0	0	0	0	0
Eukaryota;Chordata;Actinopteri;Carangiformes;Carangidae;Seriola;Seriola dorsalis	Eukaryota	Chordata	Actinopteri	Carangiformes	Carangidae	Seriola	Seriola dorsalis	0	0	0	0	0	0	0	0	0	0	0.0196817	1	0	0	0.382271	0	0	0.0252381	0	0	0	0	0	0	0.312029	0.422631	0	0	0	0	0	0	0	0	0	0	0	0	0	0	0	0
Eukaryota;Chordata;Actinopteri;Perciformes;Serranidae;Paralabrax;Paralabrax nebulifer	Eukaryota	Chordata	Actinopteri	Perciformes	Serranidae	Paralabrax	Paralabrax nebulifer	0	0	0	0	0	0	0	0	0	0	0	0	0	0	0	0	0	0	0	0	0	0	0	0	0	0	0	0	0	0	0	0	0	0	0	0	0	0	0	0	0	0
Eukaryota;Chordata;Actinopteri;;Sphyraenidae;Sphyraena;Sphyraena argentea	Eukaryota	Chordata	Actinopteri		Sphyraenidae	Sphyraena	Sphyraena argentea	0	0	0	0	0	0	0	0	0	0	0	0	0	0.0064585	0	0	0	0	0	0.04564	0	0	1	0	0.009618	0	0	0	0	0	0	0	0	0	0	0	0	0	0	0.0252925	0	0.099718
Eukaryota;Chordata;Actinopteri;Pleuronectiformes;Paralichthyidae;Citharichthys;Citharichthys sordidus	Eukaryota	Chordata	Actinopteri	Pleuronectiformes	Paralichthyidae	Citharichthys	Citharichthys sordidus	0	0	0	0.0131721	0	0	0	0	0	0	0	0	0	0	0	0	0	0	0	0	0	0	0	0	0	0	0	0	0	0	0	0	0	0	0	0	0	0	0	0.0460564	0.0372667	0
Eukaryota;Chordata;Actinopteri;;Embiotocidae;Rhacochilus;Rhacochilus toxotes	Eukaryota	Chordata	Actinopteri		Embiotocidae	Rhacochilus	Rhacochilus toxotes	0	0	0	0	0	0	0	0.181689	0	0	0	0	0	0	0	0	0	0	0	0	0	0	0	0	0	0	0	0	0	0	0	0	0	0	0	0	0	0	0	0	0	0
Eukaryota;Chordata;Actinopteri;Perciformes;Stichaeidae;Cebidichthys;Cebidichthys violaceus	Eukaryota	Chordata	Actinopteri	Perciformes	Stichaeidae	Cebidichthys	Cebidichthys violaceus	0	0.154089	0	0.117165	0.141628	0.051318	0	0.409599	0.0181281	0	0	0	0	0	0	0	0	0	0	0	0	0	0	0	0	0	0	0.840688	0	0	0	1	0	0	0	0	0.117305	0	0.0682853	0.0512776	0	0
Eukaryota;Chordata;Actinopteri;Perciformes;Serranidae;Mycteroperca;Mycteroperca xenarcha	Eukaryota	Chordata	Actinopteri	Perciformes	Serranidae	Mycteroperca	Mycteroperca xenarcha	0	0	0	0	0	0	0	0	0	0	0	0	0	0	0	0	0	0	0	0	0	0	0	0	0	0	0	0	0	0	0	0	0	0	0	0	0	0	0	0	0	0
Eukaryota;Chordata;Actinopteri;Perciformes;;;	Eukaryota	Chordata	Actinopteri	Perciformes				0.0281527	0.00299896	0	0.0299414	0.101227	0	0	0	0.0306341	0	0	0	0	0	0	0	0	0	0	0	0	0	0	0	0	0	0	0	0	0	0	0.0133268	0.0077202	0	0	0	0	0	0	0	0	0
Eukaryota;Chordata;Actinopteri;Pleuronectiformes;Paralichthyidae;Xystreurys;Xystreurys liolepis	Eukaryota	Chordata	Actinopteri	Pleuronectiformes	Paralichthyidae	Xystreurys	Xystreurys liolepis	0	0	0	0	0	0	0	0	0	0	0	0	0	0	0	0	0	0	0	0	0	0	0	0	0	0	0	0	0	0	0	0	0	0	0	0	0	0	0	0	0	0
Eukaryota;Chordata;Actinopteri;Gadiformes;Merlucciidae;Merluccius;Merluccius productus	Eukaryota	Chordata	Actinopteri	Gadiformes	Merlucciidae	Merluccius	Merluccius productus	0	0	0	0	0	0	0	0	0	0	0	0	0	0	0	0	0	1	0	0	0	0	0	0	0	0	0	0	0	0	0	0	0	0	0	0	0	0	0	0	0	0
Eukaryota;Chordata;Actinopteri;Centrarchiformes;Kyphosidae;Girella;Girella nigricans	Eukaryota	Chordata	Actinopteri	Centrarchiformes	Kyphosidae	Girella	Girella nigricans	0	0.0028561	0.00676289	0.0128611	0.040511	0.00709652	0.00108849	0	0.026729	0.00298208	0	0	0	0.000169618	0.0334514	0.0549003	0	0.0143981	0	0	0	0.00383323	0	0	0	0	0	0.607592	0	0.0298592	0.00625729	0.287085	0.272427	0.447035	0.427249	0	0.00191734	0.0874501	0.0189264	0.0220179	0.0381139	0.033275
Eukaryota;Chordata;Actinopteri;Beloniformes;Exocoetidae;Cheilopogon;Cheilopogon pinnatibarbatus	Eukaryota	Chordata	Actinopteri	Beloniformes	Exocoetidae	Cheilopogon	Cheilopogon pinnatibarbatus	0	0	0	0	0	0	0	0.105521	0	0	0.0334735	0	0.330426	0	0	0	0	0	0	0	0	0	0	0	0	0	0	0	0	0	0	0	0	0	0	0	0	0	0	0	0	0
Eukaryota;Chordata;Actinopteri;Syngnathiformes;Syngnathidae;Syngnathus;	Eukaryota	Chordata	Actinopteri	Syngnathiformes	Syngnathidae	Syngnathus		0	0	0	0	0	0.00517163	0	0	0.0406353	0	0	0	0	0	0	0	0	0	0	0	0	0	0	0	0	0	0	0	0	0	0	0	0	0	0	0	0	0	0	0	0.0496237	0
Eukaryota;Chordata;Actinopteri;Perciformes;Scorpaenidae;Scorpaenodes;Scorpaenodes xyris	Eukaryota	Chordata	Actinopteri	Perciformes	Scorpaenidae	Scorpaenodes	Scorpaenodes xyris	0	0	0	0	0	0	0	0	0	0.00572289	0	1	0	0	0.983558	0.521009	0.0798455	0	0	0	0	0	0	0	0	0	0	0	0	0	0	0	0	0	0	0	0	0	0	0	0	0
Eukaryota;Chordata;Mammalia;Primates;Hominidae;Pan;Pan paniscus	Eukaryota	Chordata	Mammalia	Primates	Hominidae	Pan	Pan paniscus	0	0	0	0	0	0	0	0	0	0	0	0	0	0	0	0.275124	0	0	0	0	0	0	0	0	0	0	0	0.065965	0	0	0	0	0	0.0283891	0	0	0	0	0	0	0	0
Eukaryota;Chordata;Chondrichthyes;Myliobatiformes;Urolophidae;Urobatis;Urobatis halleri	Eukaryota	Chordata	Chondrichthyes	Myliobatiformes	Urolophidae	Urobatis	Urobatis halleri	0	0	0	0	0	0	0	0	0	0.113846	0	0.0551433	0.0369798	0.0894782	0.214845	0.00833825	0.522314	0.0158146	0	0	0	0	0	0	0	0	0	0	0	0	0	0	0	0	0	0	0	0	0	0	0	0
Eukaryota;Chordata;Actinopteri;;Embiotocidae;Embiotoca;Embiotoca lateralis	Eukaryota	Chordata	Actinopteri		Embiotocidae	Embiotoca	Embiotoca lateralis	0.0143831	0	0	0.111976	0.0593476	0.0889559	0.0234308	0.105922	0	0	0	0	0	0	0	0	0	0	0	0	0	0	0	0	0	0	0	0.413369	0	0	0	0	1	0	0	0	0	0	0	0.0283506	0	0
Eukaryota;Chordata;Actinopteri;;Pomacentridae;Chromis;Chromis punctipinnis	Eukaryota	Chordata	Actinopteri		Pomacentridae	Chromis	Chromis punctipinnis	0	0	0	0	0	0	0	0	0	0.101562	0.335476	0.0486381	0.883349	0.410917	1	0.309189	0.329563	0.064929	0	0	0	0	0	0	0	0	0	0	0	0	0	0	0	0	0	0	0	0	0	0	0	0
[truncated: 120 more columns]

## Sheet: Table S7
Table S7. eDNA Survey Data, read counts
Taxonomic path	Domain	Phylum	Class	Order	Family	Genus	Species	BBA_1	BBA_2	BBA_3	BBB_1	BBB_2	BBB_3	BBC_1	BBC_2	BBC_3	BWA_1	BWA_2	BWA_3	BWB_1	BWB_2	BWB_3	BWC_1	BWC_2	BWC_3	CBA_1	CBA_2	CBA_3	CBB_1	CBB_2	CBB_3	CBC_1	CBC_2	CBC_3	CCA_1	CCA_2	CCA_3	CCB_1	CCB_2	CCB_3	CCC_1	CCC_2	CCC_3	CHA_1	CHA_2	CHA_3	CHB_1	CHB_2	CHB_3
Eukaryota;Chordata;Chondrichthyes;Myliobatiformes;Myliobatidae;Myliobatis;Myliobatis californica	Eukaryota	Chordata	Chondrichthyes	Myliobatiformes	Myliobatidae	Myliobatis	Myliobatis californica	1403	775	1126	3370	2581	16689	2254	1127	3995	0	0	0	0	0	0	0	0	0	6780	395	4338	17325	783	58	8349	1564	4399	1842	0	361	5340	853	1681	871	0	0	302	114	2727	1824	459	8864
Eukaryota;Chordata;Actinopteri;Labriformes;Labridae;Halichoeres;Halichoeres semicinctus	Eukaryota	Chordata	Actinopteri	Labriformes	Labridae	Halichoeres	Halichoeres semicinctus	0	0	0	0	0	0	417	0	1438	0	2144	571	0	0	0	0	0	0	0	0	0	0	0	0	0	0	0	0	0	0	0	0	0	0	0	0	0	0	0	0	0	0
Eukaryota;Chordata;Actinopteri;Batrachoidiformes;Batrachoididae;Porichthys;Porichthys notatus	Eukaryota	Chordata	Actinopteri	Batrachoidiformes	Batrachoididae	Porichthys	Porichthys notatus	13	8	0	52	14	202	0	0	21	0	0	0	0	0	0	0	0	0	0	0	0	0	0	0	0	0	0	0	0	0	0	0	0	0	0	0	4	0	0	12	0	451
Eukaryota;Chordata;Actinopteri;Gobiiformes;Gobiidae;;	Eukaryota	Chordata	Actinopteri	Gobiiformes	Gobiidae			0	0	0	0	0	0	0	0	0	0	0	0	0	0	0	0	0	0	0	0	0	0	0	0	0	0	0	0	0	0	0	0	0	0	0	0	0	0	0	0	0	0
Eukaryota;Chordata;Aves;Galliformes;Phasianidae;Meleagris;Meleagris gallopavo	Eukaryota	Chordata	Aves	Galliformes	Phasianidae	Meleagris	Meleagris gallopavo	0	0	0	0	0	0	0	0	0	36	467	0	0	0	0	0	0	0	0	0	0	0	0	0	0	0	0	0	0	0	0	0	0	0	0	0	0	0	0	0	0	0
Eukaryota;Chordata;Actinopteri;;;;	Eukaryota	Chordata	Actinopteri					0	0	0	0	0	0	0	0	0	0	0	0	3	0	0	0	0	0	0	0	0	0	0	0	0	0	0	0	0	0	0	0	0	0	0	0	0	0	0	0	0	0
Eukaryota;Chordata;Aves;Passeriformes;Corvidae;Corvus;	Eukaryota	Chordata	Aves	Passeriformes	Corvidae	Corvus		0	0	0	0	0	0	0	0	0	0	0	0	0	0	0	0	0	0	0	0	0	0	0	0	0	0	0	0	0	0	0	0	0	0	0	0	0	0	0	0	0	0
Eukaryota;Chordata;Chondrichthyes;Carcharhiniformes;Triakidae;Galeorhinus;Galeorhinus galeus	Eukaryota	Chordata	Chondrichthyes	Carcharhiniformes	Triakidae	Galeorhinus	Galeorhinus galeus	0	0	0	0	0	0	0	0	0	0	0	0	0	0	0	0	0	0	0	0	0	0	0	0	0	0	0	0	0	0	0	0	0	0	0	0	0	0	0	0	0	0
Eukaryota;Chordata;Actinopteri;;Pomacentridae;Hypsypops;Hypsypops rubicundus	Eukaryota	Chordata	Actinopteri		Pomacentridae	Hypsypops	Hypsypops rubicundus	0	0	0	0	0	0	0	0	0	0	0	0	0	2483	0	0	0	0	0	0	0	0	0	0	0	0	0	0	0	0	0	0	0	0	0	0	32	0	0	0	0	0
NA	NA							7	9	0	36	38	136	30	4	57	0	0	0	100	14	384	132	2	487	890	26	352	2260	107	0	19390	2753	8607	67	0	0	0	14	16	132	0	0	9	6	90	37	29	131
Eukaryota;Chordata;Actinopteri;Myctophiformes;Myctophidae;Triphoturus;Triphoturus mexicanus	Eukaryota	Chordata	Actinopteri	Myctophiformes	Myctophidae	Triphoturus	Triphoturus mexicanus	0	0	0	0	0	0	0	0	0	0	0	0	0	0	0	0	0	0	0	0	0	0	0	0	0	0	0	0	0	0	0	0	0	5925	0	0	0	0	0	0	0	0
Eukaryota;Chordata;Actinopteri;Gobiiformes;Gobiidae;Lepidogobius;Lepidogobius lepidus	Eukaryota	Chordata	Actinopteri	Gobiiformes	Gobiidae	Lepidogobius	Lepidogobius lepidus	0	707	0	0	0	0	678	0	0	0	0	0	1251	40	804	0	838	1229	0	0	0	0	0	0	0	0	0	0	0	0	0	0	0	0	0	0	0	0	0	0	0	0
Eukaryota;Chordata;Actinopteri;Perciformes;Cottidae;Clinocottus;Clinocottus recalvus	Eukaryota	Chordata	Actinopteri	Perciformes	Cottidae	Clinocottus	Clinocottus recalvus	0	0	0	0	0	0	0	0	0	0	0	0	0	0	0	0	0	0	0	0	0	0	0	0	0	0	0	0	0	0	0	0	0	0	0	0	664	1030	0	70	0	1246
Eukaryota;Chordata;Actinopteri;Blenniiformes;Gobiesocidae;Gobiesox;Gobiesox rhessodon	Eukaryota	Chordata	Actinopteri	Blenniiformes	Gobiesocidae	Gobiesox	Gobiesox rhessodon	0	0	0	0	0	0	0	0	0	0	0	0	2788	0	0	0	0	0	0	0	0	0	0	0	0	0	0	0	0	0	0	0	0	0	0	0	0	0	0	0	0	0
Eukaryota;Chordata;Actinopteri;Pleuronectiformes;Paralichthyidae;Citharichthys;	Eukaryota	Chordata	Actinopteri	Pleuronectiformes	Paralichthyidae	Citharichthys		0	0	0	0	0	0	0	0	0	0	0	0	0	0	0	0	0	0	0	0	0	0	0	0	0	0	0	0	0	0	0	0	0	0	0	0	0	0	0	0	0	0
Eukaryota;Chordata;Actinopteri;Blenniiformes;Labrisomidae;Labrisomus;Labrisomus xanti	Eukaryota	Chordata	Actinopteri	Blenniiformes	Labrisomidae	Labrisomus	Labrisomus xanti	0	0	0	0	0	0	0	0	0	0	0	0	0	0	0	0	0	0	0	0	0	0	0	0	0	0	0	0	0	0	0	0	0	0	0	0	0	0	0	0	0	0
Eukaryota;Chordata;Actinopteri;;Sciaenidae;Roncador;Roncador stearnsii	Eukaryota	Chordata	Actinopteri		Sciaenidae	Roncador	Roncador stearnsii	0	0	0	0	0	0	0	0	0	0	0	0	0	0	0	0	0	0	0	0	0	0	0	0	0	0	0	0	0	0	0	0	0	0	0	0	0	0	0	0	0	0
Eukaryota;Chordata;Actinopteri;Scombriformes;Scombridae;Sarda;Sarda chiliensis	Eukaryota	Chordata	Actinopteri	Scombriformes	Scombridae	Sarda	Sarda chiliensis	0	0	0	0	0	0	0	0	0	0	0	0	0	0	0	186	73	0	0	0	0	0	0	0	0	0	0	0	0	0	0	0	0	0	0	0	0	0	0	0	0	0
Eukaryota;Chordata;Actinopteri;Beloniformes;Exocoetidae;Fodiator;Fodiator acutus	Eukaryota	Chordata	Actinopteri	Beloniformes	Exocoetidae	Fodiator	Fodiator acutus	0	0	0	0	0	0	0	0	0	0	0	0	0	0	0	0	0	0	0	0	0	0	0	0	0	0	0	0	0	0	0	0	0	0	0	0	0	0	0	0	0	0
Eukaryota;Chordata;Chondrichthyes;Carcharhiniformes;Triakidae;Mustelus;Mustelus californicus	Eukaryota	Chordata	Chondrichthyes	Carcharhiniformes	Triakidae	Mustelus	Mustelus californicus	0	0	0	0	0	0	0	0	0	0	0	0	0	0	0	0	0	0	0	0	0	0	0	0	0	0	0	0	0	0	0	0	0	0	0	0	0	0	0	0	0	0
Eukaryota;Chordata;Actinopteri;Perciformes;Cottidae;Oligocottus;Oligocottus snyderi	Eukaryota	Chordata	Actinopteri	Perciformes	Cottidae	Oligocottus	Oligocottus snyderi	44	0	0	0	0	0	0	0	0	0	0	0	0	0	0	0	0	0	0	0	0	0	0	0	0	0	0	0	0	0	0	0	0	0	0	0	0	36	12	0	7	0
Eukaryota;Chordata;Aves;Charadriiformes;Scolopacidae;;	Eukaryota	Chordata	Aves	Charadriiformes	Scolopacidae			0	0	0	0	0	0	0	0	0	0	0	0	0	0	0	0	0	0	0	0	0	0	0	0	0	0	0	0	0	0	0	0	0	0	0	0	0	0	0	0	0	0
Eukaryota;Chordata;Chondrichthyes;Carcharhiniformes;Triakidae;Triakis;Triakis semifasciata	Eukaryota	Chordata	Chondrichthyes	Carcharhiniformes	Triakidae	Triakis	Triakis semifasciata	0	0	0	0	0	0	0	0	0	8	50	0	51	0	0	0	0	303	1812	190	1645	7128	511	68	2211	284	681	0	0	0	0	0	0	0	0	0	385	67	1904	407	824	2310
Eukaryota;Chordata;Actinopteri;Beloniformes;Belonidae;Strongylura;Strongylura exilis	Eukaryota	Chordata	Actinopteri	Beloniformes	Belonidae	Strongylura	Strongylura exilis	0	0	0	0	0	0	0	0	0	0	0	0	0	0	0	0	0	0	0	0	0	0	0	0	0	0	0	0	0	0	0	0	0	0	0	0	0	0	0	0	0	0
Eukaryota;Chordata;Actinopteri;Clupeiformes;Clupeidae;Sardinops;Sardinops sagax	Eukaryota	Chordata	Actinopteri	Clupeiformes	Clupeidae	Sardinops	Sardinops sagax	104	1383	0	0	262	0	410	48	0	0	186	0	0	1475	0	0	0	627	0	0	0	0	0	0	0	0	0	0	0	0	0	0	0	0	0	0	14401	13323	21594	7334	41116	36711
Eukaryota;Chordata;Actinopteri;Scombriformes;Stromateidae;Peprilus;Peprilus simillimus	Eukaryota	Chordata	Actinopteri	Scombriformes	Stromateidae	Peprilus	Peprilus simillimus	0	0	0	0	0	0	0	0	0	0	0	0	0	0	0	0	0	0	0	0	0	0	0	0	0	0	0	0	0	0	0	0	0	0	0	0	0	0	0	0	0	0
Eukaryota;Chordata;Aves;Pelecaniformes;Phalacrocoracidae;Urile;Urile pelagicus	Eukaryota	Chordata	Aves	Pelecaniformes	Phalacrocoracidae	Urile	Urile pelagicus	0	0	0	0	0	0	0	0	0	0	0	0	0	0	0	0	0	0	0	0	0	0	0	0	0	0	0	0	0	0	0	0	0	14	0	0	0	0	7	0	3	0
Eukaryota;Chordata;Actinopteri;Clupeiformes;Dussumieriidae;Etrumeus;Etrumeus teres	Eukaryota	Chordata	Actinopteri	Clupeiformes	Dussumieriidae	Etrumeus	Etrumeus teres	0	0	0	0	0	0	0	0	0	0	104	1875	0	908	0	1474	0	893	0	0	0	0	0	0	0	0	0	0	0	0	0	0	0	0	0	0	0	0	0	0	0	0
Eukaryota;Chordata;Mammalia;Artiodactyla;Delphinidae;Tursiops;Tursiops truncatus	Eukaryota	Chordata	Mammalia	Artiodactyla	Delphinidae	Tursiops	Tursiops truncatus	0	0	0	0	0	0	0	0	0	0	0	0	0	0	0	0	0	0	0	0	0	0	0	0	0	0	0	0	0	0	0	0	0	0	0	0	0	0	0	0	0	0
Eukaryota;Chordata;Actinopteri;Gobiiformes;Gobiidae;Rhinogobiops;Rhinogobiops nicholsii	Eukaryota	Chordata	Actinopteri	Gobiiformes	Gobiidae	Rhinogobiops	Rhinogobiops nicholsii	0	0	0	0	6	9	0	0	63	0	0	0	0	0	0	0	0	0	0	0	0	0	0	0	0	0	0	0	0	0	0	18	0	0	0	0	0	0	0	0	0	0
Eukaryota;Chordata;Actinopteri;Blenniiformes;Clinidae;Gibbonsia;	Eukaryota	Chordata	Actinopteri	Blenniiformes	Clinidae	Gibbonsia		1242	2652	1168	1291	1101	1296	2097	2619	4742	563	3288	3863	1063	299	234	6028	179	2273	0	0	0	0	0	0	0	0	0	349	0	808	302	45	327	684	872	0	896	1122	716	98	0	886
Eukaryota;Chordata;Actinopteri;;Sciaenidae;Menticirrhus;Menticirrhus undulatus	Eukaryota	Chordata	Actinopteri		Sciaenidae	Menticirrhus	Menticirrhus undulatus	0	0	0	0	0	0	0	0	3134	0	0	0	4015	0	0	283	30	0	2066	0	0	895	0	0	0	0	0	0	0	0	0	0	0	0	0	0	0	0	0	0	0	0
Eukaryota;Chordata;Actinopteri;Centrarchiformes;Kyphosidae;Kyphosus;Kyphosus analogus	Eukaryota	Chordata	Actinopteri	Centrarchiformes	Kyphosidae	Kyphosus	Kyphosus analogus	0	0	0	0	0	0	0	0	0	0	0	0	0	0	0	0	0	0	0	0	0	0	0	0	0	0	0	0	0	0	0	0	0	0	0	0	0	0	0	0	0	0
Eukaryota;Chordata;Chondrichthyes;Heterodontiformes;Heterodontidae;Heterodontus;Heterodontus francisci	Eukaryota	Chordata	Chondrichthyes	Heterodontiformes	Heterodontidae	Heterodontus	Heterodontus francisci	0	0	0	5	0	0	3	1819	1751	0	0	0	0	0	0	0	0	0	0	27	0	0	108	0	0	0	0	0	0	0	0	0	0	0	0	0	0	0	0	0	0	0
Eukaryota;Chordata;Actinopteri;Aulopiformes;Synodontidae;Synodus;Synodus lucioceps	Eukaryota	Chordata	Actinopteri	Aulopiformes	Synodontidae	Synodus	Synodus lucioceps	0	0	0	0	0	0	0	0	0	0	0	0	0	0	0	0	0	0	0	0	0	0	0	0	0	0	0	0	0	0	0	0	0	0	0	0	0	0	0	0	0	0
Eukaryota;Chordata;Actinopteri;;Embiotocidae;Embiotoca;Embiotoca jacksoni	Eukaryota	Chordata	Actinopteri		Embiotocidae	Embiotoca	Embiotoca jacksoni	856	1806	2087	2561	1902	3421	3156	7041	6261	0	0	0	0	0	0	0	0	0	52	0	0	0	0	0	0	0	0	5878	0	28	593	26	1943	281	577	0	2337	2585	0	354	840	1770
Eukaryota;Chordata;Actinopteri;;Sciaenidae;;	Eukaryota	Chordata	Actinopteri		Sciaenidae			0	0	0	0	0	0	0	0	0	0	0	0	1	0	0	0	0	0	0	0	0	0	0	0	0	0	0	0	0	0	0	0	0	0	0	0	0	0	0	0	0	0
Eukaryota;Chordata;Actinopteri;Perciformes;Pholidae;;	Eukaryota	Chordata	Actinopteri	Perciformes	Pholidae			0	0	0	66	0	678	0	0	0	0	0	0	0	0	0	0	0	0	0	0	0	0	0	0	0	0	0	0	0	0	0	5337	0	0	0	0	0	0	0	0	0	0
Eukaryota;Chordata;Mammalia;Primates;Hominidae;Homo;Homo sapiens	Eukaryota	Chordata	Mammalia	Primates	Hominidae	Homo	Homo sapiens	209	236	231	8	0	25	56	32	103	778	447	765	428	11	21	7744	2011	20260	36	0	225	0	50	0	197	13	0	7791	0	1495	3087	1077	517	2023	4	0	294	195	3673	2405	1515	15675
Eukaryota;Chordata;Actinopteri;Atheriniformes;Atherinopsidae;Leuresthes;Leuresthes tenuis	Eukaryota	Chordata	Actinopteri	Atheriniformes	Atherinopsidae	Leuresthes	Leuresthes tenuis	0	1182	0	50	0	1299	0	42	0	0	0	0	5068	1756	676	4457	2661	0	6324	0	0	10414	14	1584	0	0	0	0	0	0	0	0	0	0	0	0	0	0	0	65	0	1345
Eukaryota;Chordata;Actinopteri;Perciformes;Stichaeidae;Anoplarchus;	Eukaryota	Chordata	Actinopteri	Perciformes	Stichaeidae	Anoplarchus		0	0	0	0	0	0	421	892	0	0	0	0	0	0	0	0	0	0	0	0	0	0	0	0	0	0	0	0	0	0	0	0	0	0	0	0	0	0	0	0	0	0
Eukaryota;Chordata;Actinopteri;Ophidiiformes;Ophidiidae;Chilara;Chilara taylori	Eukaryota	Chordata	Actinopteri	Ophidiiformes	Ophidiidae	Chilara	Chilara taylori	0	0	0	0	0	0	0	0	0	0	0	0	0	0	0	0	0	0	0	0	0	0	0	0	0	0	0	0	0	0	0	0	0	0	0	0	0	0	0	0	0	0
Eukaryota;Chordata;Actinopteri;;Embiotocidae;Micrometrus;Micrometrus minimus	Eukaryota	Chordata	Actinopteri		Embiotocidae	Micrometrus	Micrometrus minimus	1208	0	0	292	0	1259	0	0	560	0	0	0	0	0	0	0	0	0	0	0	85	4136	49	0	0	0	865	0	0	0	0	0	66	0	0	0	85	0	2494	634	265	0
Eukaryota;Chordata;Actinopteri;Labriformes;Labridae;Halichoeres;Halichoeres californica	Eukaryota	Chordata	Actinopteri	Labriformes	Labridae	Halichoeres	Halichoeres californica	0	0	0	270	177	1003	0	268	848	0	0	0	0	0	0	0	0	0	0	2250	0	0	44	0	0	24	0	19748	0	0	6448	11630	3254	0	931	0	0	912	0	0	406	0
Eukaryota;Chordata;Actinopteri;Blenniiformes;Clinidae;Heterostichus;Heterostichus rostratus	Eukaryota	Chordata	Actinopteri	Blenniiformes	Clinidae	Heterostichus	Heterostichus rostratus	288	105	2774	337	509	98	394	73	2184	0	0	0	2817	1360	1073	262	1096	1196	0	0	0	0	0	0	0	0	0	6845	0	0	3567	3739	1007	150	3451	0	0	0	0	0	0	0
Eukaryota;Chordata;Actinopteri;Blenniiformes;Blenniidae;Hypsoblennius;Hypsoblennius jenkinsi	Eukaryota	Chordata	Actinopteri	Blenniiformes	Blenniidae	Hypsoblennius	Hypsoblennius jenkinsi	0	0	0	0	0	0	0	0	0	0	0	0	0	0	0	153	42	0	0	0	0	0	0	0	0	0	0	0	0	0	57	0	29	517	0	0	0	0	0	0	0	0
Eukaryota;Chordata;Chondrichthyes;Pristiformes/Rhiniformes group;Rhinobatidae;Pseudobatos;Pseudobatos productus	Eukaryota	Chordata	Chondrichthyes	Pristiformes/Rhiniformes group	Rhinobatidae	Pseudobatos	Pseudobatos productus	0	0	0	0	0	0	0	0	0	0	0	0	0	64	1119	822	0	0	0	0	0	0	0	0	0	0	0	0	0	0	0	0	0	0	0	0	0	0	0	0	0	0
Eukaryota;Chordata;Actinopteri;Labriformes;Labridae;Bodianus;Bodianus pulcher	Eukaryota	Chordata	Actinopteri	Labriformes	Labridae	Bodianus	Bodianus pulcher	0	0	0	597	73	0	738	0	222	131	0	0	0	1694	1313	3421	818	2584	0	0	0	8943	0	0	0	0	0	0	0	0	0	74	0	905	0	0	0	0	0	0	0	0
Eukaryota;Chordata;Actinopteri;Perciformes;Serranidae;Paralabrax;Paralabrax clathratus	Eukaryota	Chordata	Actinopteri	Perciformes	Serranidae	Paralabrax	Paralabrax clathratus	0	0	0	0	0	0	0	0	0	0	0	0	145	55	553	170	99	0	0	0	120	0	0	0	0	0	0	0	0	0	0	0	0	0	0	0	0	0	0	0	0	0
Eukaryota;Chordata;Actinopteri;Blenniiformes;Blenniidae;Hypsoblennius;Hypsoblennius gilberti	Eukaryota	Chordata	Actinopteri	Blenniiformes	Blenniidae	Hypsoblennius	Hypsoblennius gilberti	0	0	425	17	0	54	0	877	0	0	0	19	0	0	0	0	0	0	0	0	0	0	0	0	0	0	0	0	0	0	0	0	0	0	0	0	0	0	0	0	0	0
Eukaryota;Chordata;Actinopteri;Lutjaniformes;Haemulidae;Anisotremus;Anisotremus davidsonii	Eukaryota	Chordata	Actinopteri	Lutjaniformes	Haemulidae	Anisotremus	Anisotremus davidsonii	0	0	0	0	0	0	0	0	0	69	0	0	0	838	0	0	0	267	0	0	0	0	0	0	0	0	0	0	0	0	0	0	0	0	0	0	0	0	0	0	0	0
Eukaryota;Chordata;Actinopteri;Clupeiformes;Engraulidae;Engraulis;Engraulis mordax	Eukaryota	Chordata	Actinopteri	Clupeiformes	Engraulidae	Engraulis	Engraulis mordax	714	0	0	0	520	740	554	8	0	0	1104	0	0	0	0	0	1549	0	3825	3379	4683	10825	13118	7922	1578	2352	10632	2124	0	0	0	100	0	0	0	0	0	47	626	3320	14311	14450
Eukaryota;Chordata;Actinopteri;Perciformes;Sebastidae;Sebastes;	Eukaryota	Chordata	Actinopteri	Perciformes	Sebastidae	Sebastes		560	3191	4737	1765	585	2558	1479	7552	2207	88	0	0	0	0	0	0	289	0	0	0	0	0	0	0	0	0	0	0	0	0	0	0	435	0	1452	0	2021	908	792	43	30	289
Eukaryota;Chordata;Actinopteri;Mugiliformes;Mugilidae;Mugil;Mugil cephalus	Eukaryota	Chordata	Actinopteri	Mugiliformes	Mugilidae	Mugil	Mugil cephalus	0	0	0	0	0	0	0	0	0	0	0	0	0	168	0	0	0	0	0	0	0	0	0	0	0	0	0	0	0	0	0	0	0	0	0	0	0	0	0	0	0	0
Eukaryota;Chordata;Actinopteri;Perciformes;Cottidae;Clinocottus;Clinocottus analis	Eukaryota	Chordata	Actinopteri	Perciformes	Cottidae	Clinocottus	Clinocottus analis	0	0	0	0	0	0	0	0	0	0	0	0	0	501	0	3294	1960	3578	0	0	0	0	0	0	0	0	0	323	0	0	0	0	0	0	0	0	1026	4620	2370	2291	3666	1348
Eukaryota;Chordata;Actinopteri;;Sciaenidae;Umbrina;Umbrina roncador	Eukaryota	Chordata	Actinopteri		Sciaenidae	Umbrina	Umbrina roncador	0	0	0	0	0	0	0	0	0	9331	23	0	1225	2046	1729	1039	739	2178	0	0	0	0	0	0	0	0	0	0	0	0	0	0	0	0	0	0	0	0	0	0	0	0
Eukaryota;Chordata;Actinopteri;Lutjaniformes;Haemulidae;Brachygenys;Brachygenys californiensis	Eukaryota	Chordata	Actinopteri	Lutjaniformes	Haemulidae	Brachygenys	Brachygenys californiensis	0	0	0	0	0	0	0	0	0	0	0	0	1126	0	0	0	0	847	0	0	0	0	0	0	0	0	0	0	0	0	0	0	0	0	0	0	0	0	0	0	0	0
Eukaryota;Chordata;Actinopteri;Perciformes;Cottidae;Scorpaenichthys;Scorpaenichthys marmoratus	Eukaryota	Chordata	Actinopteri	Perciformes	Cottidae	Scorpaenichthys	Scorpaenichthys marmoratus	0	74	0	341	160	412	576	0	2449	0	0	0	0	0	0	0	0	0	0	0	0	0	0	0	0	0	0	8749	0	0	0	0	0	0	0	0	315	9567	2390	599	5238	8238
Eukaryota;Chordata;Actinopteri;Scombriformes;Scombridae;Scomber;Scomber japonicus	Eukaryota	Chordata	Actinopteri	Scombriformes	Scombridae	Scomber	Scomber japonicus	0	0	90	48	267	1287	0	0	209	4228	2109	0	0	0	0	0	0	0	0	0	0	0	0	0	0	0	0	0	0	0	0	0	0	0	0	0	0	0	0	0	0	0
Eukaryota;Chordata;Mammalia;Carnivora;Phocidae;Phoca;	Eukaryota	Chordata	Mammalia	Carnivora	Phocidae	Phoca		0	0	0	0	0	0	0	0	0	8	0	0	0	0	0	0	0	0	0	0	0	0	0	0	0	0	0	0	0	0	355	36	0	213	0	0	35	40	232	500	263	4766
Eukaryota;Chordata;Actinopteri;Gobiiformes;Gobiidae;Typhlogobius;Typhlogobius californiensis	Eukaryota	Chordata	Actinopteri	Gobiiformes	Gobiidae	Typhlogobius	Typhlogobius californiensis	0	0	0	0	0	0	0	0	134	0	0	0	0	0	0	0	0	0	0	0	0	0	0	0	0	0	0	8109	0	0	0	0	102	0	0	0	886	0	691	0	0	0
Eukaryota;Chordata;Actinopteri;;Embiotocidae;Cymatogaster;Cymatogaster aggregata	Eukaryota	Chordata	Actinopteri		Embiotocidae	Cymatogaster	Cymatogaster aggregata	61	1534	116	1029	1035	3683	2272	1983	3867	0	0	0	0	0	0	0	0	0	0	0	0	0	0	0	0	0	0	0	0	0	0	0	0	0	0	0	0	705	16	2844	30007	8864
Eukaryota;Chordata;Actinopteri;Atheriniformes;Atherinopsidae;Atherinops;Atherinops affinis	Eukaryota	Chordata	Actinopteri	Atheriniformes	Atherinopsidae	Atherinops	Atherinops affinis	32295	68124	38020	37578	45478	72506	27186	58308	71533	64975	26801	11948	20638	19315	12646	33563	10294	29660	58566	35555	23545	60605	28355	19253	80590	21414	28773	2074	0	0	0	60	0	955	0	0	9945	19108	16977	18734	71490	78564
Eukaryota;Chordata;Actinopteri;Blenniiformes;Labrisomidae;Paraclinus;Paraclinus integripinnis	Eukaryota	Chordata	Actinopteri	Blenniiformes	Labrisomidae	Paraclinus	Paraclinus integripinnis	0	0	0	0	0	0	0	0	0	0	0	0	2524	1369	504	0	13	2151	0	0	0	0	0	0	0	0	0	0	0	0	0	0	0	0	0	0	0	0	0	0	0	0
Eukaryota;Chordata;Actinopteri;;Moronidae;Morone;Morone saxatilis	Eukaryota	Chordata	Actinopteri		Moronidae	Morone	Morone saxatilis	0	0	0	0	0	0	0	0	0	0	0	0	0	0	0	0	0	0	0	0	0	0	0	0	0	0	0	0	0	0	0	0	0	0	0	0	0	0	0	0	0	0
Eukaryota;Chordata;Chondrichthyes;Myliobatiformes;Gymnuridae;Gymnura;Gymnura marmorata	Eukaryota	Chordata	Chondrichthyes	Myliobatiformes	Gymnuridae	Gymnura	Gymnura marmorata	0	0	0	0	0	0	0	0	0	0	0	0	500	7	0	0	0	0	0	0	0	0	0	0	0	0	0	0	0	0	0	0	0	0	0	0	0	0	0	0	0	0
Eukaryota;Chordata;Chondrichthyes;Carcharhiniformes;Scyliorhinidae;Cephaloscyllium;Cephaloscyllium ventriosum	Eukaryota	Chordata	Chondrichthyes	Carcharhiniformes	Scyliorhinidae	Cephaloscyllium	Cephaloscyllium ventriosum	277	0	0	0	0	0	0	0	0	0	0	0	0	0	8	0	0	0	0	0	0	0	0	0	0	0	0	0	0	0	0	0	0	0	0	0	0	0	8	0	0	0
Eukaryota;Chordata;Actinopteri;;Sciaenidae;Seriphus;Seriphus politus	Eukaryota	Chordata	Actinopteri		Sciaenidae	Seriphus	Seriphus politus	0	0	0	0	0	0	0	0	0	0	0	0	26	0	0	0	0	0	0	0	0	0	0	0	0	0	0	0	0	0	0	0	0	0	0	0	0	0	0	0	0	0
Eukaryota;Chordata;Aves;Charadriiformes;Laridae;Larus;Larus occidentalis	Eukaryota	Chordata	Aves	Charadriiformes	Laridae	Larus	Larus occidentalis	0	0	0	129	258	0	0	0	0	0	0	0	0	0	0	0	0	0	0	0	0	0	0	0	0	0	0	0	0	0	0	0	0	0	0	0	0	0	0	0	0	0
Eukaryota;Chordata;Actinopteri;Blenniiformes;Clinidae;Gibbonsia;Gibbonsia montereyensis	Eukaryota	Chordata	Actinopteri	Blenniiformes	Clinidae	Gibbonsia	Gibbonsia montereyensis	211	2049	1166	1003	388	672	0	1295	606	0	0	0	0	0	0	0	0	0	0	0	0	0	0	0	775	0	0	227	0	63	54	3343	515	11450	1009	0	1220	3456	5100	680	3485	5977
Eukaryota;Chordata;Actinopteri;Pleuronectiformes;Pleuronectidae;Pleuronichthys;Pleuronichthys verticalis	Eukaryota	Chordata	Actinopteri	Pleuronectiformes	Pleuronectidae	Pleuronichthys	Pleuronichthys verticalis	0	0	0	0	0	0	0	0	0	0	0	0	0	0	0	0	0	0	0	0	0	0	0	0	0	0	0	0	0	0	0	0	0	0	0	0	0	0	0	0	0	0
Eukaryota;Chordata;Chondrichthyes;;Platyrhinidae;Platyrhinoidis;Platyrhinoidis triseriata	Eukaryota	Chordata	Chondrichthyes		Platyrhinidae	Platyrhinoidis	Platyrhinoidis triseriata	0	32	0	107	0	442	0	0	0	0	0	0	521	0	0	0	0	0	0	0	0	0	12	0	0	0	0	0	0	0	0	0	0	0	0	0	0	0	0	0	0	0
Eukaryota;Chordata;Mammalia;Carnivora;Otariidae;Zalophus;Zalophus californianus	Eukaryota	Chordata	Mammalia	Carnivora	Otariidae	Zalophus	Zalophus californianus	86	0	0	121	5	4	0	0	0	0	0	0	0	44	0	0	0	0	0	0	0	0	0	0	0	0	0	100	0	0	0	228	0	1076	19	0	122	28	193	525	163	2272
Eukaryota;Chordata;Chondrichthyes;Hexanchiformes;Hexanchidae;Notorynchus;Notorynchus cepedianus	Eukaryota	Chordata	Chondrichthyes	Hexanchiformes	Hexanchidae	Notorynchus	Notorynchus cepedianus	0	0	0	0	373	0	0	0	0	0	0	0	0	0	0	0	0	0	0	0	0	0	0	0	0	0	0	0	0	0	0	0	0	0	0	0	0	0	3973	56	0	0
Eukaryota;Chordata;Actinopteri;Pleuronectiformes;Cynoglossidae;Symphurus;Symphurus atricaudus	Eukaryota	Chordata	Actinopteri	Pleuronectiformes	Cynoglossidae	Symphurus	Symphurus atricaudus	0	0	0	0	0	0	0	0	0	0	0	0	0	0	0	0	0	0	0	0	0	0	0	0	0	0	0	0	0	0	0	0	0	0	0	0	0	0	0	0	0	295
Eukaryota;Chordata;Chondrichthyes;;Squatinidae;Squatina;Squatina californica	Eukaryota	Chordata	Chondrichthyes		Squatinidae	Squatina	Squatina californica	0	0	317	348	391	405	0	0	0	0	0	5	0	0	0	0	0	0	0	0	0	0	0	0	0	0	0	0	0	0	0	0	0	0	0	0	0	26	0	0	0	0
Eukaryota;Chordata;Mammalia;Carnivora;Canidae;Canis;Canis lupus	Eukaryota	Chordata	Mammalia	Carnivora	Canidae	Canis	Canis lupus	0	0	0	0	0	0	0	0	0	0	0	0	0	0	0	0	0	0	0	0	0	0	0	0	0	0	0	0	0	0	0	0	0	0	0	0	0	0	0	491	0	0
Eukaryota;Chordata;Aves;Pelecaniformes;Pelecanidae;Pelecanus;Pelecanus occidentalis	Eukaryota	Chordata	Aves	Pelecaniformes	Pelecanidae	Pelecanus	Pelecanus occidentalis	0	0	0	0	0	0	0	0	0	0	0	0	0	0	0	0	0	0	0	0	0	0	0	0	0	0	0	0	0	0	0	0	0	216	0	0	0	45	0	0	197	3914
Eukaryota;Chordata;Actinopteri;;Sciaenidae;Genyonemus;Genyonemus lineatus	Eukaryota	Chordata	Actinopteri		Sciaenidae	Genyonemus	Genyonemus lineatus	0	0	0	0	0	0	0	0	0	0	0	0	0	0	0	0	0	0	0	0	0	0	0	0	0	0	0	0	0	0	0	0	0	0	0	0	0	0	0	0	0	0
Eukaryota;Chordata;Actinopteri;Pleuronectiformes;Paralichthyidae;Paralichthys;Paralichthys californicus	Eukaryota	Chordata	Actinopteri	Pleuronectiformes	Paralichthyidae	Paralichthys	Paralichthys californicus	0	0	0	0	0	0	0	0	0	0	0	0	194	0	0	0	0	0	0	0	130	0	3306	0	0	0	0	0	0	0	0	0	0	0	0	0	0	0	0	0	0	0
Eukaryota;Chordata;Aves;Columbiformes;Columbidae;Columba;Columba livia	Eukaryota	Chordata	Aves	Columbiformes	Columbidae	Columba	Columba livia	0	0	0	0	0	0	0	0	0	0	0	0	0	0	0	0	0	0	0	0	0	0	0	0	0	0	0	0	0	0	0	0	0	0	0	0	0	0	0	0	0	0
Eukaryota;Chordata;Actinopteri;Centrarchiformes;Kyphosidae;Medialuna;Medialuna californiensis	Eukaryota	Chordata	Actinopteri	Centrarchiformes	Kyphosidae	Medialuna	Medialuna californiensis	0	0	0	0	0	0	0	0	1754	7351	0	2339	2380	1940	285	0	0	0	0	0	0	0	0	0	0	0	0	0	0	0	0	0	0	0	0	0	0	0	0	0	0	0
Eukaryota;Chordata;Actinopteri;;Sciaenidae;Atractoscion;Atractoscion nobilis	Eukaryota	Chordata	Actinopteri		Sciaenidae	Atractoscion	Atractoscion nobilis	0	0	0	0	0	0	0	0	0	0	0	0	0	0	0	0	0	0	0	0	0	0	0	0	0	0	0	0	0	0	0	0	0	0	0	0	0	0	0	90	0	0
Eukaryota;Chordata;Mammalia;Carnivora;Phocidae;Mirounga;Mirounga angustirostris	Eukaryota	Chordata	Mammalia	Carnivora	Phocidae	Mirounga	Mirounga angustirostris	0	0	0	0	0	0	0	0	0	0	0	0	0	0	0	0	0	0	0	0	0	0	0	0	0	0	0	6359	0	853	2077	1470	1636	9820	39	0	4699	1921	30596	13796	9515	89981
Eukaryota;Chordata;Actinopteri;Pleuronectiformes;Paralichthyidae;Citharichthys;Citharichthys stigmaeus	Eukaryota	Chordata	Actinopteri	Pleuronectiformes	Paralichthyidae	Citharichthys	Citharichthys stigmaeus	21	4197	0	208	1022	170	302	737	0	0	0	0	0	0	0	0	0	0	3748	1496	0	0	0	0	0	0	0	5	0	0	0	0	0	0	0	0	1891	1503	479	1505	299	2006
Eukaryota;Chordata;Actinopteri;Pleuronectiformes;Pleuronectidae;Pleuronichthys;Pleuronichthys coenosus	Eukaryota	Chordata	Actinopteri	Pleuronectiformes	Pleuronectidae	Pleuronichthys	Pleuronichthys coenosus	0	0	0	0	0	0	0	0	0	0	0	0	0	0	0	0	0	0	0	0	0	0	0	0	0	0	0	0	0	0	0	0	0	0	0	0	0	0	0	0	0	0
Eukaryota;Chordata;Actinopteri;;Embiotocidae;Phanerodon;Phanerodon vacca	Eukaryota	Chordata	Actinopteri		Embiotocidae	Phanerodon	Phanerodon vacca	219	1182	1717	772	360	298	126	407	1898	0	0	0	0	0	0	0	0	0	0	0	0	0	0	0	0	0	541	0	0	117	0	0	0	0	0	0	68	0	0	0	0	0
Eukaryota;Chordata;Actinopteri;Batrachoidiformes;Batrachoididae;Porichthys;Porichthys myriaster	Eukaryota	Chordata	Actinopteri	Batrachoidiformes	Batrachoididae	Porichthys	Porichthys myriaster	0	0	0	0	0	0	21	0	0	0	0	0	0	0	0	0	0	0	0	0	0	0	0	0	0	0	0	0	0	0	0	0	0	0	0	0	0	0	0	0	0	0
Eukaryota;Chordata;Actinopteri;;Embiotocidae;;	Eukaryota	Chordata	Actinopteri		Embiotocidae			0	131	0	0	0	0	0	0	0	311	0	0	0	0	0	0	0	0	0	226	79	0	397	0	0	0	1181	0	0	0	0	0	0	0	0	0	0	0	0	0	0	430
Eukaryota;Chordata;Actinopteri;Carangiformes;Carangidae;Trachurus;Trachurus symmetricus	Eukaryota	Chordata	Actinopteri	Carangiformes	Carangidae	Trachurus	Trachurus symmetricus	0	0	2114	82	0	0	216	0	1554	0	0	0	0	0	0	0	0	0	0	0	0	0	0	0	0	0	0	0	0	0	0	0	0	0	0	0	0	810	614	370	2383	2536
Eukaryota;Chordata;Actinopteri;;Sciaenidae;Cheilotrema;Cheilotrema saturnum	Eukaryota	Chordata	Actinopteri		Sciaenidae	Cheilotrema	Cheilotrema saturnum	0	0	0	0	0	0	0	0	0	0	0	0	0	0	0	0	0	0	0	0	0	0	0	0	0	0	0	0	0	0	0	0	0	0	0	0	0	0	0	0	0	0
Eukaryota;Chordata;Mammalia;Artiodactyla;Delphinidae;;	Eukaryota	Chordata	Mammalia	Artiodactyla	Delphinidae			0	0	0	0	0	0	0	0	0	0	4	26	523	186	1037	153	36	1023	0	0	0	0	0	0	0	0	0	0	0	0	0	0	0	0	0	0	0	0	0	0	0	0
Eukaryota;Chordata;Actinopteri;Anguilliformes;Muraenidae;Gymnothorax;Gymnothorax mordax	Eukaryota	Chordata	Actinopteri	Anguilliformes	Muraenidae	Gymnothorax	Gymnothorax mordax	0	0	0	0	0	0	0	0	0	5340	0	0	448	24	0	4663	0	0	0	0	0	0	0	0	0	0	0	0	0	0	0	0	0	0	0	0	0	0	0	0	0	0
Eukaryota;Chordata;Actinopteri;;Embiotocidae;Amphistichus;	Eukaryota	Chordata	Actinopteri		Embiotocidae	Amphistichus		1275	5889	4890	890	1447	2628	632	0	117	8841	0	0	398	7	1303	6594	0	4805	14485	11653	2516	21561	8809	10680	11894	4335	11890	741	0	0	361	6306	4109	40264	5252	0	0	1649	1097	3857	15108	22946
Eukaryota;Chordata;Aves;Charadriiformes;Laridae;Larus;	Eukaryota	Chordata	Aves	Charadriiformes	Laridae	Larus		0	4	0	0	0	0	0	28	0	0	0	0	0	0	0	0	0	0	0	0	0	0	0	0	0	0	0	0	0	0	0	0	0	0	0	0	0	0	0	0	0	0
Eukaryota;Chordata;Aves;Podicipediformes;Podicipedidae;Aechmophorus;Aechmophorus occidentalis	Eukaryota	Chordata	Aves	Podicipediformes	Podicipedidae	Aechmophorus	Aechmophorus occidentalis	0	0	0	0	0	0	0	0	0	0	0	0	0	0	0	0	0	0	0	0	0	0	0	0	0	0	0	0	0	0	0	0	0	0	0	0	0	0	0	0	0	0
Eukaryota;Chordata;Actinopteri;;Embiotocidae;Micrometrus;Micrometrus aurora	Eukaryota	Chordata	Actinopteri		Embiotocidae	Micrometrus	Micrometrus aurora	0	0	0	79	0	0	381	312	0	0	0	0	0	0	0	0	0	0	0	0	0	0	0	0	0	0	0	0	0	0	0	0	0	0	0	0	0	1414	215	687	4900	1796
Eukaryota;Chordata;Actinopteri;Blenniiformes;Gobiesocidae;Rimicola;Rimicola muscarum	Eukaryota	Chordata	Actinopteri	Blenniiformes	Gobiesocidae	Rimicola	Rimicola muscarum	0	0	0	31	185	0	0	0	0	0	0	0	0	571	0	0	0	0	0	0	0	0	0	0	0	0	0	0	0	0	0	0	0	545	0	0	0	0	0	0	0	0
Eukaryota;Chordata;Aves;Galliformes;Phasianidae;Gallus;Gallus gallus	Eukaryota	Chordata	Aves	Galliformes	Phasianidae	Gallus	Gallus gallus	0	0	0	0	0	0	0	0	0	0	0	0	0	0	0	105	0	0	0	0	0	0	0	0	0	0	0	0	0	0	0	0	0	0	0	0	0	0	0	0	13	0
Eukaryota;Chordata;Aves;Charadriiformes;Charadriidae;Pluvialis;Pluvialis dominica	Eukaryota	Chordata	Aves	Charadriiformes	Charadriidae	Pluvialis	Pluvialis dominica	0	0	0	0	0	0	0	0	0	0	0	0	0	0	0	0	0	0	0	0	0	0	0	0	0	0	0	0	0	0	0	0	0	0	0	0	0	0	0	0	0	0
Eukaryota;Chordata;Actinopteri;;Embiotocidae;Brachyistius;Brachyistius frenatus	Eukaryota	Chordata	Actinopteri		Embiotocidae	Brachyistius	Brachyistius frenatus	0	43	383	184	675	744	470	0	239	0	0	0	0	337	0	0	0	0	0	0	0	0	0	0	0	0	0	0	0	0	0	0	0	390	0	0	0	0	0	0	0	0
Eukaryota;Chordata;Actinopteri;Ophidiiformes;Ophidiidae;Ophidion;Ophidion scrippsae	Eukaryota	Chordata	Actinopteri	Ophidiiformes	Ophidiidae	Ophidion	Ophidion scrippsae	0	0	0	0	0	0	0	0	0	0	50	117	436	1242	1851	5884	200	824	0	0	0	0	0	0	0	0	0	0	0	0	0	0	0	0	0	0	0	0	0	0	0	0
Eukaryota;Chordata;Actinopteri;Centrarchiformes;Kyphosidae;Kyphosus;Kyphosus azureus	Eukaryota	Chordata	Actinopteri	Centrarchiformes	Kyphosidae	Kyphosus	Kyphosus azureus	0	0	0	0	0	0	0	0	0	36	105	531	2651	4140	2343	8768	2004	14272	0	0	0	0	0	0	0	0	0	0	0	0	0	0	0	0	0	0	0	0	0	0	0	0
Eukaryota;Chordata;Actinopteri;Carangiformes;Carangidae;Seriola;Seriola dorsalis	Eukaryota	Chordata	Actinopteri	Carangiformes	Carangidae	Seriola	Seriola dorsalis	0	0	0	0	0	0	0	0	0	0	70	2374	0	0	1114	0	0	218	0	0	0	0	0	0	3842	1377	0	0	0	0	0	0	0	0	0	0	0	0	0	0	0	0
Eukaryota;Chordata;Actinopteri;Perciformes;Serranidae;Paralabrax;Paralabrax nebulifer	Eukaryota	Chordata	Actinopteri	Perciformes	Serranidae	Paralabrax	Paralabrax nebulifer	0	0	0	0	0	0	0	0	0	0	0	0	0	0	0	0	0	0	0	0	0	0	0	0	0	0	0	0	0	0	0	0	0	0	0	0	0	0	0	0	0	0
Eukaryota;Chordata;Actinopteri;;Sphyraenidae;Sphyraena;Sphyraena argentea	Eukaryota	Chordata	Actinopteri		Sphyraenidae	Sphyraena	Sphyraena argentea	0	0	0	0	0	0	0	0	0	0	0	0	0	23	0	0	0	0	0	208	0	0	4989	0	102	0	0	0	0	0	0	0	0	0	0	0	0	0	0	136	0	2667
Eukaryota;Chordata;Actinopteri;Pleuronectiformes;Paralichthyidae;Citharichthys;Citharichthys sordidus	Eukaryota	Chordata	Actinopteri	Pleuronectiformes	Paralichthyidae	Citharichthys	Citharichthys sordidus	0	0	0	134	0	0	0	0	0	0	0	0	0	0	0	0	0	0	0	0	0	0	0	0	0	0	0	0	0	0	0	0	0	0	0	0	0	0	0	553	1456	0
Eukaryota;Chordata;Actinopteri;;Embiotocidae;Rhacochilus;Rhacochilus toxotes	Eukaryota	Chordata	Actinopteri		Embiotocidae	Rhacochilus	Rhacochilus toxotes	0	0	0	0	0	0	0	302	0	0	0	0	0	0	0	0	0	0	0	0	0	0	0	0	0	0	0	0	0	0	0	0	0	0	0	0	0	0	0	0	0	0
Eukaryota;Chordata;Actinopteri;Perciformes;Stichaeidae;Cebidichthys;Cebidichthys violaceus	Eukaryota	Chordata	Actinopteri	Perciformes	Stichaeidae	Cebidichthys	Cebidichthys violaceus	0	1389	0	604	826	547	0	3453	193	0	0	0	0	0	0	0	0	0	0	0	0	0	0	0	0	0	0	8743	0	0	0	4057	0	0	0	0	460	0	642	312	0	0
Eukaryota;Chordata;Actinopteri;Perciformes;Serranidae;Mycteroperca;Mycteroperca xenarcha	Eukaryota	Chordata	Actinopteri	Perciformes	Serranidae	Mycteroperca	Mycteroperca xenarcha	0	0	0	0	0	0	0	0	0	0	0	0	0	0	0	0	0	0	0	0	0	0	0	0	0	0	0	0	0	0	0	0	0	0	0	0	0	0	0	0	0	0
Eukaryota;Chordata;Actinopteri;Perciformes;;;	Eukaryota	Chordata	Actinopteri	Perciformes				124	31	0	177	677	0	0	0	374	0	0	0	0	0	0	0	0	0	0	0	0	0	0	0	0	0	0	0	0	0	0	62	16	0	0	0	0	0	0	0	0	0
Eukaryota;Chordata;Actinopteri;Pleuronectiformes;Paralichthyidae;Xystreurys;Xystreurys liolepis	Eukaryota	Chordata	Actinopteri	Pleuronectiformes	Paralichthyidae	Xystreurys	Xystreurys liolepis	0	0	0	0	0	0	0	0	0	0	0	0	0	0	0	0	0	0	0	0	0	0	0	0	0	0	0	0	0	0	0	0	0	0	0	0	0	0	0	0	0	0
Eukaryota;Chordata;Actinopteri;Gadiformes;Merlucciidae;Merluccius;Merluccius productus	Eukaryota	Chordata	Actinopteri	Gadiformes	Merlucciidae	Merluccius	Merluccius productus	0	0	0	0	0	0	0	0	0	0	0	0	0	0	0	0	0	112	0	0	0	0	0	0	0	0	0	0	0	0	0	0	0	0	0	0	0	0	0	0	0	0
Eukaryota;Chordata;Actinopteri;Centrarchiformes;Kyphosidae;Girella;Girella nigricans	Eukaryota	Chordata	Actinopteri	Centrarchiformes	Kyphosidae	Girella	Girella nigricans	0	113	170	291	1037	332	20	0	1249	125	0	0	0	3	417	2084	0	532	0	0	0	226	0	0	0	0	0	27734	0	46	57	5112	2161	17086	2877	0	33	2417	781	588	3312	4420
Eukaryota;Chordata;Actinopteri;Beloniformes;Exocoetidae;Cheilopogon;Cheilopogon pinnatibarbatus	Eukaryota	Chordata	Actinopteri	Beloniformes	Exocoetidae	Cheilopogon	Cheilopogon pinnatibarbatus	0	0	0	0	0	0	0	552	0	0	72	0	1015	0	0	0	0	0	0	0	0	0	0	0	0	0	0	0	0	0	0	0	0	0	0	0	0	0	0	0	0	0
Eukaryota;Chordata;Actinopteri;Syngnathiformes;Syngnathidae;Syngnathus;	Eukaryota	Chordata	Actinopteri	Syngnathiformes	Syngnathidae	Syngnathus		0	0	0	0	0	79	0	0	620	0	0	0	0	0	0	0	0	0	0	0	0	0	0	0	0	0	0	0	0	0	0	0	0	0	0	0	0	0	0	0	1408	0
Eukaryota;Chordata;Actinopteri;Perciformes;Scorpaenidae;Scorpaenodes;Scorpaenodes xyris	Eukaryota	Chordata	Actinopteri	Perciformes	Scorpaenidae	Scorpaenodes	Scorpaenodes xyris	0	0	0	0	0	0	0	0	0	9	0	381	0	0	460	742	31	0	0	0	0	0	0	0	0	0	0	0	0	0	0	0	0	0	0	0	0	0	0	0	0	0
Eukaryota;Chordata;Mammalia;Primates;Hominidae;Pan;Pan paniscus	Eukaryota	Chordata	Mammalia	Primates	Hominidae	Pan	Pan paniscus	0	0	0	0	0	0	0	0	0	0	0	0	0	0	0	385	0	0	0	0	0	0	0	0	0	0	0	111	0	0	0	0	0	40	0	0	0	0	0	0	0	0
Eukaryota;Chordata;Chondrichthyes;Myliobatiformes;Urolophidae;Urobatis;Urobatis halleri	Eukaryota	Chordata	Chondrichthyes	Myliobatiformes	Urolophidae	Urobatis	Urobatis halleri	0	0	0	0	0	0	0	0	0	196	0	23	33	65	110	13	222	24	0	0	0	0	0	0	0	0	0	0	0	0	0	0	0	0	0	0	0	0	0	0	0	0
Eukaryota;Chordata;Actinopteri;;Embiotocidae;Embiotoca;Embiotoca lateralis	Eukaryota	Chordata	Actinopteri		Embiotocidae	Embiotoca	Embiotoca lateralis	49	0	0	512	307	841	87	792	0	0	0	0	0	0	0	0	0	0	0	0	0	0	0	0	0	0	0	3813	0	0	0	0	1603	0	0	0	0	0	0	153	0	0
Eukaryota;Chordata;Actinopteri;;Pomacentridae;Chromis;Chromis punctipinnis	Eukaryota	Chordata	Actinopteri		Pomacentridae	Chromis	Chromis punctipinnis	0	0	0	0	0	0	0	0	0	181	217	21	816	309	530	499	145	102	0	0	0	0	0	0	0	0	0	0	0	0	0	0	0	0	0	0	0	0	0	0	0	0
[truncated: 120 more columns]

## Sheet: Table S8
Table S8. PERMANOVA and beta disper results Comparison of Presence Absence of All Species Detections Across BRUVS, eDNA, and Seine Methods
PERMANOVA
Call:	adonis(method.rel_abun ~ Method + Site, data = method.sampledf)
Permutation: free
Number of permutations: 999
	Df	SumsOfSqs	F.Model	R2	Pr(>F)
Method	2	6.1135	23.5155	0.42633	0.001	***
Site	16	4.0667	1.9553	0.28359	0.002	***
Residuals	32	4.1596		0.29008
Total	50	14.3397		1
---
Signif. codes: 0 ‘***’ 0.001 ‘**’ 0.01 ‘*’ 0.05 ‘.’ 0.1 ‘ ’ 1
Homogenetity of Dispersion test (betadisper)
Site
	Df	Sum Sq	Mean Sq	F value	Pr(>F)
Groups	16	0.10159	0.0063491	0.2401	0.9981
Residuals	34	0.89918	0.0264466
Number	Contrast	Null.value	Estimate	Conf.low	Conf.high	Adj.p.value
1	Ben_Weston-Bechers	0	0.0245676	-0.470684	0.51982	1
2	China_Camp-Bechers	0	-0.0454021	-0.540654	0.44985	1
3	Christy-Bechers	0	-0.0189463	-0.514198	0.476306	1
4	Coches-Bechers	0	0.0398256	-0.455426	0.535078	1
5	Cuylers_Harbor-Bechers	0	0.0119668	-0.483285	0.507219	1
6	Dangermond-Bechers	0	0.00716661	-0.488085	0.502419	1
7	Emerald_Bay-Bechers	0	0.00329926	-0.491953	0.498551	1
8	Ford_Pt-Bechers	0	-0.0688743	-0.564126	0.426378	1
9	Forney-Bechers	0	-0.00338216	-0.498634	0.49187	1
10	Little_Harbor-Bechers	0	-0.0761333	-0.571385	0.419119	1
11	R_Beach-Bechers	0	-0.108401	-0.603653	0.386851	0.999982
12	Sandy_Point-Bechers	0	0.0205936	-0.474658	0.515846	1
13	Santa_Claus-Bechers	0	-0.0666328	-0.561885	0.428619	1
14	Santa_Monica-Bechers	0	-0.0766592	-0.571911	0.418593	1
15	Southeast_Anchorage-Bechers	0	0.0448042	-0.450448	0.540056	1
16	Water_Canyon-Bechers	0	-0.0292054	-0.524457	0.466047	1
17	China_Camp-Ben_Weston	0	-0.0699697	-0.565222	0.425282	1
18	Christy-Ben_Weston	0	-0.0435139	-0.538766	0.451738	1
19	Coches-Ben_Weston	0	0.015258	-0.479994	0.51051	1
20	Cuylers_Harbor-Ben_Weston	0	-0.0126008	-0.507853	0.482651	1
21	Dangermond-Ben_Weston	0	-0.017401	-0.512653	0.477851	1
22	Emerald_Bay-Ben_Weston	0	-0.0212683	-0.51652	0.473984	1
23	Ford_Pt-Ben_Weston	0	-0.0934419	-0.588694	0.40181	0.999998
24	Forney-Ben_Weston	0	-0.0279497	-0.523202	0.467302	1
25	Little_Harbor-Ben_Weston	0	-0.100701	-0.595953	0.394551	0.999993
26	R_Beach-Ben_Weston	0	-0.132968	-0.62822	0.362284	0.999749
27	Sandy_Point-Ben_Weston	0	-0.00397399	-0.499226	0.491278	1
28	Santa_Claus-Ben_Weston	0	-0.0912003	-0.586452	0.404052	0.999998
29	Santa_Monica-Ben_Weston	0	-0.101227	-0.596479	0.394025	0.999993
30	Southeast_Anchorage-Ben_Weston	0	0.0202366	-0.475015	0.515489	1
31	Water_Canyon-Ben_Weston	0	-0.053773	-0.549025	0.441479	1
32	Christy-China_Camp	0	0.0264558	-0.468796	0.521708	1
33	Coches-China_Camp	0	0.0852277	-0.410024	0.58048	0.999999
34	Cuylers_Harbor-China_Camp	0	0.0573689	-0.437883	0.552621	1
35	Dangermond-China_Camp	0	0.0525687	-0.442683	0.547821	1
36	Emerald_Bay-China_Camp	0	0.0487014	-0.446551	0.543953	1
37	Ford_Pt-China_Camp	0	-0.0234722	-0.518724	0.47178	1
38	Forney-China_Camp	0	0.04202	-0.453232	0.537272	1
39	Little_Harbor-China_Camp	0	-0.0307311	-0.525983	0.464521	1
40	R_Beach-China_Camp	0	-0.0629985	-0.55825	0.432253	1
41	Sandy_Point-China_Camp	0	0.0659957	-0.429256	0.561248	1
42	Santa_Claus-China_Camp	0	-0.0212306	-0.516483	0.474021	1
43	Santa_Monica-China_Camp	0	-0.031257	-0.526509	0.463995	1
44	Southeast_Anchorage-China_Camp	0	0.0902063	-0.405046	0.585458	0.999999
45	Water_Canyon-China_Camp	0	0.0161967	-0.479055	0.511449	1
46	Coches-Christy	0	0.0587719	-0.43648	0.554024	1
47	Cuylers_Harbor-Christy	0	0.0309131	-0.464339	0.526165	1
48	Dangermond-Christy	0	0.0261129	-0.469139	0.521365	1
49	Emerald_Bay-Christy	0	0.0222456	-0.473006	0.517498	1
50	Ford_Pt-Christy	0	-0.049928	-0.54518	0.445324	1
51	Forney-Christy	0	0.0155642	-0.479688	0.510816	1
52	Little_Harbor-Christy	0	-0.0571869	-0.552439	0.438065	1
53	R_Beach-Christy	0	-0.0894543	-0.584706	0.405798	0.999999
54	Sandy_Point-Christy	0	0.0395399	-0.455712	0.534792	1
55	Santa_Claus-Christy	0	-0.0476864	-0.542938	0.447566	1
56	Santa_Monica-Christy	0	-0.0577129	-0.552965	0.437539	1
57	Southeast_Anchorage-Christy	0	0.0637505	-0.431501	0.559002	1
58	Water_Canyon-Christy	0	-0.0102591	-0.505511	0.484993	1
59	Cuylers_Harbor-Coches	0	-0.0278588	-0.523111	0.467393	1
60	Dangermond-Coches	0	-0.032659	-0.527911	0.462593	1
61	Emerald_Bay-Coches	0	-0.0365263	-0.531778	0.458726	1
62	Ford_Pt-Coches	0	-0.1087	-0.603952	0.386552	0.999981
63	Forney-Coches	0	-0.0432078	-0.53846	0.452044	1
64	Little_Harbor-Coches	0	-0.115959	-0.611211	0.379293	0.999956
65	R_Beach-Coches	0	-0.148226	-0.643478	0.347026	0.999081
66	Sandy_Point-Coches	0	-0.019232	-0.514484	0.47602	1
67	Santa_Claus-Coches	0	-0.106458	-0.60171	0.388794	0.999986
68	Santa_Monica-Coches	0	-0.116485	-0.611737	0.378767	0.999953
69	Southeast_Anchorage-Coches	0	0.00497859	-0.490273	0.500231	1
70	Water_Canyon-Coches	0	-0.069031	-0.564283	0.426221	1
71	Dangermond-Cuylers_Harbor	0	-0.00480019	-0.500052	0.490452	1
72	Emerald_Bay-Cuylers_Harbor	0	-0.00866753	-0.503919	0.486584	1
73	Ford_Pt-Cuylers_Harbor	0	-0.0808411	-0.576093	0.414411	1
74	Forney-Cuylers_Harbor	0	-0.015349	-0.510601	0.479903	1
75	Little_Harbor-Cuylers_Harbor	0	-0.0881001	-0.583352	0.407152	0.999999
76	R_Beach-Cuylers_Harbor	0	-0.120367	-0.615619	0.374885	0.999928
77	Sandy_Point-Cuylers_Harbor	0	0.0086268	-0.486625	0.503879	1
78	Santa_Claus-Cuylers_Harbor	0	-0.0785996	-0.573852	0.416652	1
79	Santa_Monica-Cuylers_Harbor	0	-0.088626	-0.583878	0.406626	0.999999
80	Southeast_Anchorage-Cuylers_Harbor	0	0.0328374	-0.462415	0.528089	1
81	Water_Canyon-Cuylers_Harbor	0	-0.0411722	-0.536424	0.45408	1
82	Emerald_Bay-Dangermond	0	-0.00386734	-0.499119	0.491385	1
83	Ford_Pt-Dangermond	0	-0.0760409	-0.571293	0.419211	1
84	Forney-Dangermond	0	-0.0105488	-0.505801	0.484703	1
85	Little_Harbor-Dangermond	0	-0.0832999	-0.578552	0.411952	1
86	R_Beach-Dangermond	0	-0.115567	-0.610819	0.379685	0.999958
87	Sandy_Point-Dangermond	0	0.013427	-0.481825	0.508679	1
88	Santa_Claus-Dangermond	0	-0.0737994	-0.569051	0.421453	1
89	Santa_Monica-Dangermond	0	-0.0838258	-0.579078	0.411426	0.999999
90	Southeast_Anchorage-Dangermond	0	0.0376376	-0.457614	0.53289	1
91	Water_Canyon-Dangermond	0	-0.036372	-0.531624	0.45888	1
92	Ford_Pt-Emerald_Bay	0	-0.0721736	-0.567426	0.423078	1
93	Forney-Emerald_Bay	0	-0.00668142	-0.501933	0.488571	1
94	Little_Harbor-Emerald_Bay	0	-0.0794325	-0.574684	0.415819	1
95	R_Beach-Emerald_Bay	0	-0.1117	-0.606952	0.383552	0.999973
96	Sandy_Point-Emerald_Bay	0	0.0172943	-0.477958	0.512546	1
97	Santa_Claus-Emerald_Bay	0	-0.069932	-0.565184	0.42532	1
98	Santa_Monica-Emerald_Bay	0	-0.0799585	-0.57521	0.415294	1
99	Southeast_Anchorage-Emerald_Bay	0	0.0415049	-0.453747	0.536757	1
100	Water_Canyon-Emerald_Bay	0	-0.0325047	-0.527757	0.462747	1
101	Forney-Ford_Pt	0	0.0654922	-0.42976	0.560744	1
102	Little_Harbor-Ford_Pt	0	-0.00725893	-0.502511	0.487993	1
103	R_Beach-Ford_Pt	0	-0.0395263	-0.534778	0.455726	1
104	Sandy_Point-Ford_Pt	0	0.0894679	-0.405784	0.58472	0.999999
105	Santa_Claus-Ford_Pt	0	0.00224158	-0.49301	0.497494	1
106	Santa_Monica-Ford_Pt	0	-0.00778485	-0.503037	0.487467	1
107	Southeast_Anchorage-Ford_Pt	0	0.113679	-0.381573	0.60893	0.999966
108	Water_Canyon-Ford_Pt	0	0.0396689	-0.455583	0.534921	1
109	Little_Harbor-Forney	0	-0.0727511	-0.568003	0.422501	1
110	R_Beach-Forney	0	-0.105018	-0.60027	0.390233	0.999988
111	Sandy_Point-Forney	0	0.0239758	-0.471276	0.519228	1
112	Santa_Claus-Forney	0	-0.0632506	-0.558503	0.432001	1
113	Santa_Monica-Forney	0	-0.073277	-0.568529	0.421975	1
114	Southeast_Anchorage-Forney	0	0.0481864	-0.447066	0.543438	1
115	Water_Canyon-Forney	0	-0.0258233	-0.521075	0.469429	1
116	R_Beach-Little_Harbor	0	-0.0322674	-0.527519	0.462985	1
117	Sandy_Point-Little_Harbor	0	0.0967269	-0.398525	0.591979	0.999996
118	Santa_Claus-Little_Harbor	0	0.00950051	-0.485751	0.504752	1
119	Santa_Monica-Little_Harbor	0	-0.000525919	-0.495778	0.494726	1
120	Southeast_Anchorage-Little_Harbor	0	0.120937	-0.374314	0.616189	0.999924
121	Water_Canyon-Little_Harbor	0	0.0469278	-0.448324	0.54218	1
122	Sandy_Point-R_Beach	0	0.128994	-0.366258	0.624246	0.999827
123	Santa_Claus-R_Beach	0	0.0417679	-0.453484	0.53702	1
124	Santa_Monica-R_Beach	0	0.0317415	-0.463511	0.526993	1
125	Southeast_Anchorage-R_Beach	0	0.153205	-0.342047	0.648457	0.998659
126	Water_Canyon-R_Beach	0	0.0791952	-0.416057	0.574447	1
127	Santa_Claus-Sandy_Point	0	-0.0872264	-0.582478	0.408026	0.999999
128	Santa_Monica-Sandy_Point	0	-0.0972528	-0.592505	0.397999	0.999996
129	Southeast_Anchorage-Sandy_Point	0	0.0242106	-0.471041	0.519463	1
130	Water_Canyon-Sandy_Point	0	-0.049799	-0.545051	0.445453	1
131	Santa_Monica-Santa_Claus	0	-0.0100264	-0.505278	0.485226	1
132	Southeast_Anchorage-Santa_Claus	0	0.111437	-0.383815	0.606689	0.999974
133	Water_Canyon-Santa_Claus	0	0.0374273	-0.457825	0.532679	1
134	Southeast_Anchorage-Santa_Monica	0	0.121463	-0.373789	0.616715	0.999919
135	Water_Canyon-Santa_Monica	0	0.0474538	-0.447798	0.542706	1
136	Water_Canyon-Southeast_Anchorage	0	-0.0740096	-0.569262	0.421242	1
Homogenetity of Dispersion test (betadisper)
Method
	Df	Sum Sq	Mean Sq	F value	Pr(>F)
Groups	2	0.04168	0.020839	1.5333	0.2262
Residuals	48	0.65235	0.013591
Number	Contrast	Null.value	Estimate	Conf.low	Conf.high	Adj.p.value
1	eDNA-BRUV	0	-0.0169279	-0.113634	0.0797781	0.906134
2	Seine-BRUV	0	0.0503794	-0.0463266	0.147085	0.424513
3	Seine-eDNA	0	0.0673073	-0.0293987	0.164013	0.221993

## Sheet: Table S9
Table S9. PERMANOVA and beta disper results Comparison of Presence Absence Detections of Co-detected Taxa Across BRUVS, eDNA, and Seine Methods
Call:	adonis(formula = mmethod.rel_abun ~ Method + Site, data = mmethod.sampledf)
Permutation: free
Number of permutations: 999
	Df	SumsOfSqs	F.Model	R2	Pr(>F)
Method	2	3.7117	16.0482	0.33199	0.001	***
Site	16	4.1148	2.2239	0.36804	0.001	***
Residuals	29	3.3537		0.29996
Total	47	11.1802		1
---
Signif. codes: 0 ‘***’ 0.001 ‘**’ 0.01 ‘*’ 0.05 ‘.’ 0.1 ‘ ’ 1
Homogenetity of Dispersion test (betadisper)
Site
	Df	Sum Sq	Mean Sq	F value	Pr(>F)
Groups	16	0.09058	0.0056615	0.1996	0.9993
Residuals	31	0.87932	0.0283652
Number	Contrast	Null.value	Estimate	Conf.low	Conf.high	Adj.p.value
1	Ben_Weston-Bechers	0	0.0365619	-0.480031	0.553155	1
2	China_Camp-Bechers	0	-0.0133235	-0.590892	0.564245	1
3	Christy-Bechers	0	-0.0116221	-0.528215	0.504971	1
4	Coches-Bechers	0	0.0324508	-0.484142	0.549044	1
5	Cuylers_Harbor-Bechers	0	0.00913702	-0.507456	0.52573	1
6	Dangermond-Bechers	0	-0.0297709	-0.60734	0.547798	1
7	Emerald_Bay-Bechers	0	-0.0159999	-0.532593	0.500593	1
8	Ford_Pt-Bechers	0	-0.00301814	-0.519611	0.513575	1
9	Forney-Bechers	0	-0.0198331	-0.536426	0.49676	1
10	Little_Harbor-Bechers	0	-0.102719	-0.619313	0.413874	0.999994
11	R_Beach-Bechers	0	-0.075431	-0.592024	0.441162	1
12	Sandy_Point-Bechers	0	-0.0662081	-0.643777	0.511361	1
13	Santa_Claus-Bechers	0	-0.0682544	-0.584848	0.448339	1
14	Santa_Monica-Bechers	0	-0.0769973	-0.593591	0.439596	1
15	Southeast_Anchorage-Bechers	0	0.0541204	-0.462473	0.570714	1
16	Water_Canyon-Bechers	0	-0.00911074	-0.525704	0.507482	1
17	China_Camp-Ben_Weston	0	-0.0498854	-0.627454	0.527683	1
18	Christy-Ben_Weston	0	-0.048184	-0.564777	0.468409	1
19	Coches-Ben_Weston	0	-0.00411109	-0.520704	0.512482	1
20	Cuylers_Harbor-Ben_Weston	0	-0.0274249	-0.544018	0.489168	1
21	Dangermond-Ben_Weston	0	-0.0663328	-0.643902	0.511236	1
22	Emerald_Bay-Ben_Weston	0	-0.0525618	-0.569155	0.464031	1
23	Ford_Pt-Ben_Weston	0	-0.03958	-0.556173	0.477013	1
24	Forney-Ben_Weston	0	-0.056395	-0.572988	0.460198	1
25	Little_Harbor-Ben_Weston	0	-0.139281	-0.655874	0.377312	0.99969
26	R_Beach-Ben_Weston	0	-0.111993	-0.628586	0.4046	0.999981
27	Sandy_Point-Ben_Weston	0	-0.10277	-0.680339	0.474799	0.999999
28	Santa_Claus-Ben_Weston	0	-0.104816	-0.621409	0.411777	0.999992
29	Santa_Monica-Ben_Weston	0	-0.113559	-0.630153	0.403034	0.999977
30	Southeast_Anchorage-Ben_Weston	0	0.0175585	-0.499035	0.534152	1
31	Water_Canyon-Ben_Weston	0	-0.0456726	-0.562266	0.470921	1
32	Christy-China_Camp	0	0.00170138	-0.575867	0.57927	1
33	Coches-China_Camp	0	0.0457743	-0.531794	0.623343	1
34	Cuylers_Harbor-China_Camp	0	0.0224605	-0.555108	0.600029	1
35	Dangermond-China_Camp	0	-0.0164474	-0.649142	0.616247	1
36	Emerald_Bay-China_Camp	0	-0.00267643	-0.580245	0.574892	1
37	Ford_Pt-China_Camp	0	0.0103054	-0.567263	0.587874	1
38	Forney-China_Camp	0	-0.00650959	-0.584078	0.571059	1
39	Little_Harbor-China_Camp	0	-0.0893958	-0.666964	0.488173	1
40	R_Beach-China_Camp	0	-0.0621075	-0.639676	0.515461	1
41	Sandy_Point-China_Camp	0	-0.0528846	-0.68558	0.57981	1
42	Santa_Claus-China_Camp	0	-0.0549308	-0.6325	0.522638	1
43	Santa_Monica-China_Camp	0	-0.0636738	-0.641243	0.513895	1
44	Southeast_Anchorage-China_Camp	0	0.0674439	-0.510125	0.645013	1
45	Water_Canyon-China_Camp	0	0.00421278	-0.573356	0.581782	1
46	Coches-Christy	0	0.0440729	-0.47252	0.560666	1
47	Cuylers_Harbor-Christy	0	0.0207592	-0.495834	0.537352	1
48	Dangermond-Christy	0	-0.0181488	-0.595718	0.55942	1
49	Emerald_Bay-Christy	0	-0.00437781	-0.520971	0.512215	1
50	Ford_Pt-Christy	0	0.008604	-0.507989	0.525197	1
51	Forney-Christy	0	-0.00821097	-0.524804	0.508382	1
52	Little_Harbor-Christy	0	-0.0910971	-0.60769	0.425496	0.999999
53	R_Beach-Christy	0	-0.0638088	-0.580402	0.452784	1
54	Sandy_Point-Christy	0	-0.054586	-0.632155	0.522983	1
55	Santa_Claus-Christy	0	-0.0566322	-0.573225	0.459961	1
56	Santa_Monica-Christy	0	-0.0653752	-0.581968	0.451218	1
57	Southeast_Anchorage-Christy	0	0.0657425	-0.450851	0.582336	1
58	Water_Canyon-Christy	0	0.00251139	-0.514082	0.519105	1
59	Cuylers_Harbor-Coches	0	-0.0233138	-0.539907	0.493279	1
60	Dangermond-Coches	0	-0.0622217	-0.639791	0.515347	1
61	Emerald_Bay-Coches	0	-0.0484508	-0.565044	0.468143	1
62	Ford_Pt-Coches	0	-0.0354689	-0.552062	0.481124	1
63	Forney-Coches	0	-0.0522839	-0.568877	0.464309	1
64	Little_Harbor-Coches	0	-0.13517	-0.651763	0.381423	0.999785
65	R_Beach-Coches	0	-0.107882	-0.624475	0.408711	0.999988
66	Sandy_Point-Coches	0	-0.0986589	-0.676228	0.47891	0.999999
67	Santa_Claus-Coches	0	-0.100705	-0.617298	0.415888	0.999996
68	Santa_Monica-Coches	0	-0.109448	-0.626041	0.407145	0.999986
69	Southeast_Anchorage-Coches	0	0.0216696	-0.494924	0.538263	1
70	Water_Canyon-Coches	0	-0.0415616	-0.558155	0.475032	1
71	Dangermond-Cuylers_Harbor	0	-0.0389079	-0.616477	0.538661	1
72	Emerald_Bay-Cuylers_Harbor	0	-0.025137	-0.54173	0.491456	1
73	Ford_Pt-Cuylers_Harbor	0	-0.0121552	-0.528748	0.504438	1
74	Forney-Cuylers_Harbor	0	-0.0289701	-0.545563	0.487623	1
75	Little_Harbor-Cuylers_Harbor	0	-0.111856	-0.628449	0.404737	0.999981
76	R_Beach-Cuylers_Harbor	0	-0.084568	-0.601161	0.432025	1
77	Sandy_Point-Cuylers_Harbor	0	-0.0753452	-0.652914	0.502224	1
78	Santa_Claus-Cuylers_Harbor	0	-0.0773914	-0.593985	0.439202	1
79	Santa_Monica-Cuylers_Harbor	0	-0.0861344	-0.602728	0.430459	1
80	Southeast_Anchorage-Cuylers_Harbor	0	0.0449833	-0.47161	0.561577	1
81	Water_Canyon-Cuylers_Harbor	0	-0.0182478	-0.534841	0.498345	1
82	Emerald_Bay-Dangermond	0	0.0137709	-0.563798	0.59134	1
83	Ford_Pt-Dangermond	0	0.0267527	-0.550816	0.604321	1
84	Forney-Dangermond	0	0.00993778	-0.567631	0.587507	1
85	Little_Harbor-Dangermond	0	-0.0729484	-0.650517	0.50462	1
86	R_Beach-Dangermond	0	-0.0456601	-0.623229	0.531909	1
87	Sandy_Point-Dangermond	0	-0.0364372	-0.669132	0.596258	1
88	Santa_Claus-Dangermond	0	-0.0384835	-0.616052	0.539085	1
89	Santa_Monica-Dangermond	0	-0.0472265	-0.624795	0.530342	1
90	Southeast_Anchorage-Dangermond	0	0.0838913	-0.493677	0.66146	1
91	Water_Canyon-Dangermond	0	0.0206601	-0.556909	0.598229	1
92	Ford_Pt-Emerald_Bay	0	0.0129818	-0.503611	0.529575	1
93	Forney-Emerald_Bay	0	-0.00383315	-0.520426	0.51276	1
94	Little_Harbor-Emerald_Bay	0	-0.0867193	-0.603313	0.429874	1
95	R_Beach-Emerald_Bay	0	-0.059431	-0.576024	0.457162	1
96	Sandy_Point-Emerald_Bay	0	-0.0502082	-0.627777	0.527361	1
97	Santa_Claus-Emerald_Bay	0	-0.0522544	-0.568848	0.464339	1
98	Santa_Monica-Emerald_Bay	0	-0.0609974	-0.577591	0.455596	1
99	Southeast_Anchorage-Emerald_Bay	0	0.0701203	-0.446473	0.586713	1
100	Water_Canyon-Emerald_Bay	0	0.00688921	-0.509704	0.523482	1
101	Forney-Ford_Pt	0	-0.016815	-0.533408	0.499778	1
102	Little_Harbor-Ford_Pt	0	-0.0997011	-0.616294	0.416892	0.999996
103	R_Beach-Ford_Pt	0	-0.0724128	-0.589006	0.44418	1
104	Sandy_Point-Ford_Pt	0	-0.06319	-0.640759	0.514379	1
105	Santa_Claus-Ford_Pt	0	-0.0652362	-0.581829	0.451357	1
106	Santa_Monica-Ford_Pt	0	-0.0739792	-0.590572	0.442614	1
107	Southeast_Anchorage-Ford_Pt	0	0.0571385	-0.459455	0.573732	1
108	Water_Canyon-Ford_Pt	0	-0.00609261	-0.522686	0.510501	1
109	Little_Harbor-Forney	0	-0.0828862	-0.599479	0.433707	1
110	R_Beach-Forney	0	-0.0555979	-0.572191	0.460995	1
111	Sandy_Point-Forney	0	-0.046375	-0.623944	0.531194	1
112	Santa_Claus-Forney	0	-0.0484212	-0.565014	0.468172	1
113	Santa_Monica-Forney	0	-0.0571642	-0.573758	0.459429	1
114	Southeast_Anchorage-Forney	0	0.0739535	-0.44264	0.590547	1
115	Water_Canyon-Forney	0	0.0107224	-0.505871	0.527316	1
116	R_Beach-Little_Harbor	0	0.0272883	-0.489305	0.543882	1
117	Sandy_Point-Little_Harbor	0	0.0365111	-0.541058	0.61408	1
118	Santa_Claus-Little_Harbor	0	0.0344649	-0.482128	0.551058	1
119	Santa_Monica-Little_Harbor	0	0.0257219	-0.490871	0.542315	1
120	Southeast_Anchorage-Little_Harbor	0	0.15684	-0.359754	0.673433	0.998752
121	Water_Canyon-Little_Harbor	0	0.0936085	-0.422985	0.610202	0.999998
122	Sandy_Point-R_Beach	0	0.00922285	-0.568346	0.586792	1
123	Santa_Claus-R_Beach	0	0.00717663	-0.509417	0.52377	1
124	Santa_Monica-R_Beach	0	-0.00156637	-0.51816	0.515027	1
125	Southeast_Anchorage-R_Beach	0	0.129551	-0.387042	0.646145	0.999873
126	Water_Canyon-R_Beach	0	0.0663202	-0.450273	0.582913	1
127	Santa_Claus-Sandy_Point	0	-0.00204622	-0.579615	0.575523	1
128	Santa_Monica-Sandy_Point	0	-0.0107892	-0.588358	0.56678	1
129	Southeast_Anchorage-Sandy_Point	0	0.120329	-0.45724	0.697897	0.999989
130	Water_Canyon-Sandy_Point	0	0.0570974	-0.520471	0.634666	1
131	Santa_Monica-Santa_Claus	0	-0.008743	-0.525336	0.50785	1
132	Southeast_Anchorage-Santa_Claus	0	0.122375	-0.394219	0.638968	0.999939
133	Water_Canyon-Santa_Claus	0	0.0591436	-0.45745	0.575737	1
134	Southeast_Anchorage-Santa_Monica	0	0.131118	-0.385476	0.647711	0.999853
135	Water_Canyon-Santa_Monica	0	0.0678866	-0.448707	0.58448	1
136	Water_Canyon-Southeast_Anchorage	0	-0.0632311	-0.579824	0.453362	1
Homogenetity of Dispersion test (betadisper)
Method
	Df	Sum Sq	Mean Sq	F	value	Pr(>F)
Groups	2	0.39603	0.198014		11.319	0.0001042	**
Residuals	45	0.7872	0.017493
---
Signif. codes: 0 ‘***’ 0.001 ‘**’ 0.01 ‘*’ 0.05 ‘.’ 0.1 ‘ ’ 1
Number	Contrast	Null.value	Estimate	Conf.low	Conf.high	Adj.p.value
1	eDNA-BRUV	0	-0.109939	-0.219888	9.7927e-06	0.0500248
2	Seine-BRUV	0	0.117006	0.00131655	0.232695	0.0469214
3	Seine-eDNA	0	0.226945	0.111256	0.342635	6.0786e-05	**

## Sheet: Table S10
Table S10. iNext Within Site Rarefaction Table
Method	t	method	order	qD	qD.LCL	qD.UCL	SC	SC.LCL	SC.UCL
eDNA	1	Rarefaction	0	34.7647	33.1562	36.3733	0.515863	0.492014	0.539712
eDNA	2	Rarefaction	0	51.5956	49.6634	53.5278	0.713706	0.692425	0.734986
eDNA	3	Rarefaction	0	61.5485	59.4168	63.6803	0.812781	0.794829	0.830733
eDNA	4	Rarefaction	0	68.0571	65.7311	70.3832	0.868892	0.854072	0.883713
eDNA	5	Rarefaction	0	72.6151	70.0954	75.1348	0.903356	0.891033	0.915678
eDNA	6	Rarefaction	0	75.9749	73.2703	78.6795	0.925959	0.915368	0.93655
eDNA	7	Rarefaction	0	78.5489	75.6726	81.4252	0.941571	0.932013	0.951128
eDNA	8	Rarefaction	0	80.5802	77.5452	83.6152	0.952782	0.943731	0.961834
eDNA	9	Rarefaction	0	82.2217	79.0378	85.4055	0.961073	0.952197	0.969948
eDNA	10	Rarefaction	0	83.575	80.2483	86.9016	0.967346	0.958476	0.976217
eDNA	11	Rarefaction	0	84.7102	81.2432	88.1771	0.972186	0.96325	0.981121
eDNA	12	Rarefaction	0	85.6771	82.0695	89.2848	0.975979	0.96696	0.984999
eDNA	13	Rarefaction	0	86.5122	82.7614	90.2629	0.978988	0.96988	0.988096
eDNA	14	Rarefaction	0	87.2426	83.3448	91.1405	0.981387	0.972178	0.990597
eDNA	15	Rarefaction	0	87.8897	83.8396	91.9398	0.983291	0.973944	0.992638
eDNA	16	Rarefaction	0	88.4706	84.2616	92.6796	0.984772	0.97522	0.994323
eDNA	17	Observed	0	89	84.6235	93.3765	0.986121	0.976431	0.99581
eDNA	18	Extrapolation	0	89.4825	84.9291	94.0359	0.987351	0.977608	0.997094
eDNA	19	Extrapolation	0	89.9223	85.1829	94.6616	0.988472	0.978758	0.998185
eDNA	20	Extrapolation	0	90.323	85.3897	95.2564	0.989493	0.979881	0.999105
eDNA	21	Extrapolation	0	90.6883	85.5543	95.8223	0.990424	0.980973	0.999875
eDNA	22	Extrapolation	0	91.0212	85.6818	96.3606	0.991273	0.982029	1
eDNA	23	Extrapolation	0	91.3246	85.7769	96.8724	0.992046	0.983046	1
eDNA	24	Extrapolation	0	91.6011	85.8438	97.3585	0.992751	0.984019	1
eDNA	25	Extrapolation	0	91.8532	85.8866	97.8197	0.993393	0.984949	1
eDNA	26	Extrapolation	0	92.0829	85.9088	98.2569	0.993978	0.985832	1
eDNA	27	Extrapolation	0	92.2922	85.9136	98.6708	0.994512	0.98667	1
eDNA	28	Extrapolation	0	92.483	85.9036	99.0624	0.994998	0.987463	1
eDNA	29	Extrapolation	0	92.6569	85.8813	99.4324	0.995441	0.988211	1
eDNA	30	Extrapolation	0	92.8153	85.8487	99.7819	0.995845	0.988916	1
eDNA	31	Extrapolation	0	92.9598	85.8077	100.112	0.996214	0.98958	1
eDNA	32	Extrapolation	0	93.0914	85.7599	100.423	0.996549	0.990205	1
eDNA	33	Extrapolation	0	93.2114	85.7064	100.716	0.996855	0.990791	1
eDNA	34	Extrapolation	0	93.3207	85.6486	100.993	0.997133	0.991342	1
eDNA	35	Extrapolation	0	93.4204	85.5873	101.253	0.997387	0.991859	1
eDNA	36	Extrapolation	0	93.5112	85.5235	101.499	0.997619	0.992343	1
eDNA	37	Extrapolation	0	93.594	85.4578	101.73	0.99783	0.992798	1
eDNA	38	Extrapolation	0	93.6694	85.391	101.948	0.998022	0.993224	1
eDNA	39	Extrapolation	0	93.7382	85.3234	102.153	0.998197	0.993624	1
eDNA	40	Extrapolation	0	93.8008	85.2556	102.346	0.998357	0.993998	1
eDNA	41	Extrapolation	0	93.8579	85.1879	102.528	0.998503	0.994349	1
eDNA	42	Extrapolation	0	93.91	85.1207	102.699	0.998635	0.994678	1
eDNA	43	Extrapolation	0	93.9574	85.0542	102.861	0.998756	0.994987	1
eDNA	44	Extrapolation	0	94.0007	84.9887	103.013	0.998867	0.995276	1
eDNA	45	Extrapolation	0	94.0401	84.9243	103.156	0.998967	0.995548	1
eDNA	46	Extrapolation	0	94.076	84.8612	103.291	0.999059	0.995803	1
eDNA	47	Extrapolation	0	94.1087	84.7995	103.418	0.999142	0.996042	1
eDNA	48	Extrapolation	0	94.1385	84.7392	103.538	0.999218	0.996266	1
eDNA	49	Extrapolation	0	94.1657	84.6806	103.651	0.999287	0.996476	1
eDNA	50	Extrapolation	0	94.1905	84.6236	103.757	0.99935	0.996674	1
eDNA	51	Extrapolation	0	94.2131	84.5683	103.858	0.999408	0.99686	1
eDNA	52	Extrapolation	0	94.2337	84.5146	103.953	0.99946	0.997034	1
eDNA	53	Extrapolation	0	94.2524	84.4627	104.042	0.999508	0.997198	1
eDNA	54	Extrapolation	0	94.2695	84.4125	104.127	0.999552	0.997353	1
eDNA	55	Extrapolation	0	94.2851	84.364	104.206	0.999592	0.997498	1
eDNA	56	Extrapolation	0	94.2993	84.3172	104.281	0.999628	0.997634	1
eDNA	57	Extrapolation	0	94.3123	84.2721	104.352	0.999661	0.997763	1
eDNA	58	Extrapolation	0	94.3241	84.2286	104.42	0.999691	0.997883	1
eDNA	59	Extrapolation	0	94.3348	84.1867	104.483	0.999718	0.997997	1
eDNA	60	Extrapolation	0	94.3446	84.1464	104.543	0.999743	0.998104	1
eDNA	61	Extrapolation	0	94.3535	84.1077	104.599	0.999766	0.998205	1
eDNA	62	Extrapolation	0	94.3617	84.0705	104.653	0.999787	0.998301	1
eDNA	63	Extrapolation	0	94.3691	84.0348	104.703	0.999806	0.99839	1
eDNA	64	Extrapolation	0	94.3758	84.0005	104.751	0.999823	0.998475	1
eDNA	65	Extrapolation	0	94.382	83.9676	104.796	0.999838	0.998555	1
eDNA	66	Extrapolation	0	94.3876	83.936	104.839	0.999853	0.99863	1
eDNA	67	Extrapolation	0	94.3927	83.9058	104.88	0.999866	0.998701	1
eDNA	68	Extrapolation	0	94.3974	83.8768	104.918	0.999878	0.998769	1
eDNA	69	Extrapolation	0	94.4017	83.849	104.954	0.999889	0.998832	1
eDNA	70	Extrapolation	0	94.4055	83.8225	104.989	0.999898	0.998892	1
eDNA	71	Extrapolation	0	94.4091	83.797	105.021	0.999907	0.998949	1
eDNA	72	Extrapolation	0	94.4123	83.7727	105.052	0.999916	0.999002	1
eDNA	73	Extrapolation	0	94.4152	83.7494	105.081	0.999923	0.999053	1
eDNA	74	Extrapolation	0	94.4179	83.7271	105.109	0.99993	0.999101	1
eDNA	75	Extrapolation	0	94.4203	83.7058	105.135	0.999936	0.999146	1
eDNA	76	Extrapolation	0	94.4225	83.6854	105.16	0.999942	0.999189	1
eDNA	77	Extrapolation	0	94.4246	83.6659	105.183	0.999947	0.99923	1
eDNA	78	Extrapolation	0	94.4264	83.6473	105.205	0.999952	0.999268	1
eDNA	79	Extrapolation	0	94.4281	83.6296	105.227	0.999956	0.999305	1
eDNA	80	Extrapolation	0	94.4296	83.6126	105.247	0.99996	0.999339	1
eDNA	81	Extrapolation	0	94.431	83.5964	105.266	0.999963	0.999372	1
eDNA	82	Extrapolation	0	94.4323	83.5809	105.284	0.999967	0.999403	1
eDNA	83	Extrapolation	0	94.4334	83.5661	105.301	0.99997	0.999432	1
eDNA	84	Extrapolation	0	94.4345	83.552	105.317	0.999972	0.99946	1
eDNA	85	Extrapolation	0	94.4355	83.5385	105.332	0.999975	0.999486	1
eDNA	86	Extrapolation	0	94.4363	83.5257	105.347	0.999977	0.999511	1
eDNA	87	Extrapolation	0	94.4371	83.5134	105.361	0.999979	0.999535	1
eDNA	88	Extrapolation	0	94.4379	83.5017	105.374	0.999981	0.999558	1
eDNA	89	Extrapolation	0	94.4385	83.4905	105.387	0.999983	0.999579	1
eDNA	90	Extrapolation	0	94.4391	83.4799	105.398	0.999984	0.999599	1
eDNA	91	Extrapolation	0	94.4397	83.4697	105.41	0.999986	0.999619	1
eDNA	92	Extrapolation	0	94.4402	83.46	105.42	0.999987	0.999637	1
eDNA	93	Extrapolation	0	94.4407	83.4508	105.431	0.999988	0.999654	1
eDNA	94	Extrapolation	0	94.4411	83.442	105.44	0.999989	0.999671	1
eDNA	95	Extrapolation	0	94.4415	83.4335	105.449	0.99999	0.999687	1
eDNA	96	Extrapolation	0	94.4418	83.4255	105.458	0.999991	0.999702	1
eDNA	97	Extrapolation	0	94.4421	83.4179	105.466	0.999992	0.999716	1
eDNA	98	Extrapolation	0	94.4424	83.4106	105.474	0.999992	0.999729	1
eDNA	99	Extrapolation	0	94.4427	83.4036	105.482	0.999993	0.999742	1
eDNA	100	Extrapolation	0	94.4429	83.397	105.489	0.999994	0.999754	1
BRUV	1	Rarefaction	0	6.29412	5.32586	7.26237	0.428738	0.35397	0.503507
BRUV	2	Rarefaction	0	9.88971	8.55635	11.2231	0.584579	0.516811	0.652348
BRUV	3	Rarefaction	0	12.5044	10.8091	14.1997	0.655841	0.59611	0.715573
BRUV	4	Rarefaction	0	14.6706	12.6389	16.7023	0.69792	0.6433	0.752541
BRUV	5	Rarefaction	0	16.5719	14.2407	18.9031	0.728279	0.676498	0.780059
BRUV	6	Rarefaction	0	18.2822	15.6858	20.8785	0.752928	0.702632	0.803224
BRUV	7	Rarefaction	0	19.8373	17.0045	22.67	0.774078	0.724503	0.823654
BRUV	8	Rarefaction	0	21.2592	18.2134	24.3051	0.792661	0.74343	0.841891
BRUV	9	Rarefaction	0	22.5643	19.3235	25.805	0.809184	0.760162	0.858207
BRUV	10	Rarefaction	0	23.7653	20.344	27.1866	0.823996	0.775168	0.872824
BRUV	11	Rarefaction	0	24.8731	21.2822	28.4639	0.83736	0.788756	0.885964
BRUV	12	Rarefaction	0	25.8967	22.1446	29.6489	0.849481	0.801122	0.89784
BRUV	13	Rarefaction	0	26.8441	22.937	30.7512	0.860514	0.812381	0.908648
BRUV	14	Rarefaction	0	27.7221	23.6645	31.7797	0.870561	0.822569	0.918552
BRUV	15	Rarefaction	0	28.5368	24.3315	32.742	0.879673	0.831659	0.927686
BRUV	16	Rarefaction	0	29.2941	24.9424	33.6459	0.88785	0.839561	0.93614
BRUV	17	Observed	0	30	25.501	34.499	0.895472	0.846923	0.944021
BRUV	18	Extrapolation	0	30.6579	26.0101	35.3057	0.902576	0.853848	0.951304
BRUV	19	Extrapolation	0	31.2711	26.4722	36.07	0.909197	0.8604	0.957995
BRUV	20	Extrapolation	0	31.8426	26.8898	36.7954	0.915368	0.866623	0.964113
BRUV	21	Extrapolation	0	32.3753	27.2657	37.4849	0.92112	0.872549	0.969691
BRUV	22	Extrapolation	0	32.8718	27.6024	38.1412	0.926481	0.878197	0.974764
BRUV	23	Extrapolation	0	33.3345	27.9025	38.7665	0.931477	0.883585	0.979369
BRUV	24	Extrapolation	0	33.7658	28.1687	39.3629	0.936134	0.888725	0.983543
BRUV	25	Extrapolation	0	34.1678	28.4034	39.9322	0.940474	0.893628	0.987321
BRUV	26	Extrapolation	0	34.5425	28.6091	40.4759	0.94452	0.898303	0.990737
BRUV	27	Extrapolation	0	34.8917	28.7879	40.9954	0.94829	0.90276	0.993821
BRUV	28	Extrapolation	0	35.2171	28.9422	41.4921	0.951805	0.907006	0.996603
BRUV	29	Extrapolation	0	35.5205	29.0739	41.9671	0.95508	0.91105	0.99911
BRUV	30	Extrapolation	0	35.8032	29.1849	42.4215	0.958133	0.9149	1
BRUV	31	Extrapolation	0	36.0667	29.2771	42.8563	0.960978	0.918564	1
BRUV	32	Extrapolation	0	36.3123	29.3521	43.2725	0.96363	0.92205	1
BRUV	33	Extrapolation	0	36.5413	29.4115	43.671	0.966102	0.925365	1
BRUV	34	Extrapolation	0	36.7546	29.4566	44.0527	0.968406	0.928518	1
BRUV	35	Extrapolation	0	36.9535	29.4887	44.4182	0.970553	0.931515	1
BRUV	36	Extrapolation	0	37.1388	29.5092	44.7685	0.972554	0.934364	1
BRUV	37	Extrapolation	0	37.3116	29.519	45.1041	0.974419	0.937072	1
BRUV	38	Extrapolation	0	37.4726	29.5192	45.4259	0.976158	0.939645	1
BRUV	39	Extrapolation	0	37.6226	29.5108	45.7345	0.977778	0.94209	1
BRUV	40	Extrapolation	0	37.7625	29.4945	46.0305	0.979288	0.944415	1
BRUV	41	Extrapolation	0	37.8929	29.4713	46.3144	0.980696	0.946624	1
BRUV	42	Extrapolation	0	38.0144	29.4417	46.587	0.982008	0.948723	1
BRUV	43	Extrapolation	0	38.1276	29.4066	46.8487	0.983231	0.950719	1
BRUV	44	Extrapolation	0	38.2332	29.3664	47.1	0.98437	0.952617	1
BRUV	45	Extrapolation	0	38.3315	29.3217	47.3414	0.985433	0.954422	1
BRUV	46	Extrapolation	0	38.4232	29.273	47.5734	0.986423	0.956138	1
BRUV	47	Extrapolation	0	38.5087	29.2208	47.7965	0.987345	0.957771	1
BRUV	48	Extrapolation	0	38.5883	29.1656	48.0111	0.988205	0.959325	1
BRUV	49	Extrapolation	0	38.6626	29.1076	48.2175	0.989007	0.960804	1
BRUV	50	Extrapolation	0	38.7318	29.0473	48.4162	0.989754	0.962212	1
BRUV	51	Extrapolation	0	38.7962	28.985	48.6075	0.99045	0.963553	1
BRUV	52	Extrapolation	0	38.8564	28.9209	48.7918	0.991099	0.964831	1
BRUV	53	Extrapolation	0	38.9124	28.8553	48.9694	0.991704	0.966048	1
BRUV	54	Extrapolation	0	38.9646	28.7886	49.1406	0.992268	0.967209	1
BRUV	55	Extrapolation	0	39.0133	28.7208	49.3057	0.992794	0.968316	1
BRUV	56	Extrapolation	0	39.0586	28.6523	49.465	0.993283	0.969373	1
BRUV	57	Extrapolation	0	39.1009	28.5831	49.6187	0.99374	0.970381	1
BRUV	58	Extrapolation	0	39.1403	28.5134	49.7671	0.994165	0.971344	1
BRUV	59	Extrapolation	0	39.177	28.4435	49.9105	0.994562	0.972264	1
BRUV	60	Extrapolation	0	39.2112	28.3734	50.0491	0.994931	0.973143	1
BRUV	61	Extrapolation	0	39.2431	28.3033	50.183	0.995276	0.973984	1
BRUV	62	Extrapolation	0	39.2729	28.2333	50.3125	0.995597	0.974788	1
BRUV	63	Extrapolation	0	39.3006	28.1634	50.4378	0.995896	0.975557	1
BRUV	64	Extrapolation	0	39.3264	28.0938	50.559	0.996175	0.976294	1
BRUV	65	Extrapolation	0	39.3505	28.0246	50.6764	0.996435	0.977	1
BRUV	66	Extrapolation	0	39.3729	27.9557	50.7901	0.996677	0.977676	1
BRUV	67	Extrapolation	0	39.3939	27.8874	50.9003	0.996903	0.978325	1
BRUV	68	Extrapolation	0	39.4133	27.8197	51.007	0.997114	0.978947	1
BRUV	69	Extrapolation	0	39.4315	27.7525	51.1105	0.99731	0.979544	1
BRUV	70	Extrapolation	0	39.4484	27.686	51.2109	0.997493	0.980117	1
BRUV	71	Extrapolation	0	39.4642	27.6201	51.3083	0.997663	0.980667	1
BRUV	72	Extrapolation	0	39.4789	27.555	51.4029	0.997822	0.981197	1
BRUV	73	Extrapolation	0	39.4926	27.4907	51.4946	0.99797	0.981706	1
BRUV	74	Extrapolation	0	39.5054	27.4271	51.5837	0.998108	0.982195	1
BRUV	75	Extrapolation	0	39.5173	27.3644	51.6703	0.998236	0.982666	1
BRUV	76	Extrapolation	0	39.5284	27.3024	51.7544	0.998356	0.98312	1
BRUV	77	Extrapolation	0	39.5388	27.2414	51.8362	0.998468	0.983557	1
BRUV	78	Extrapolation	0	39.5484	27.1811	51.9157	0.998572	0.983979	1
BRUV	79	Extrapolation	0	39.5574	27.1218	51.9931	0.998669	0.984385	1
BRUV	80	Extrapolation	0	39.5658	27.0633	52.0683	0.99876	0.984777	1
BRUV	81	Extrapolation	0	39.5736	27.0057	52.1415	0.998844	0.985156	1
BRUV	82	Extrapolation	0	39.5809	26.949	52.2128	0.998922	0.985521	1
BRUV	83	Extrapolation	0	39.5877	26.8932	52.2821	0.998996	0.985874	1
BRUV	84	Extrapolation	0	39.594	26.8383	52.3497	0.999064	0.986215	1
BRUV	85	Extrapolation	0	39.5999	26.7842	52.4155	0.999128	0.986545	1
BRUV	86	Extrapolation	0	39.6054	26.7311	52.4797	0.999187	0.986864	1
BRUV	87	Extrapolation	0	39.6105	26.6788	52.5421	0.999242	0.987173	1
BRUV	88	Extrapolation	0	39.6153	26.6274	52.6031	0.999294	0.987472	1
BRUV	89	Extrapolation	0	39.6197	26.5769	52.6625	0.999342	0.987762	1
BRUV	90	Extrapolation	0	39.6238	26.5273	52.7204	0.999386	0.988043	1
BRUV	91	Extrapolation	0	39.6277	26.4785	52.7769	0.999428	0.988315	1
BRUV	92	Extrapolation	0	39.6313	26.4306	52.832	0.999467	0.988578	1
BRUV	93	Extrapolation	0	39.6347	26.3835	52.8858	0.999503	0.988834	1
BRUV	94	Extrapolation	0	39.6378	26.3373	52.9383	0.999537	0.989083	1
BRUV	95	Extrapolation	0	39.6407	26.2919	52.9895	0.999568	0.989324	1
BRUV	96	Extrapolation	0	39.6434	26.2473	53.0395	0.999598	0.989558	1
BRUV	97	Extrapolation	0	39.6459	26.2035	53.0884	0.999625	0.989785	1
BRUV	98	Extrapolation	0	39.6483	26.1605	53.1361	0.999651	0.990006	1
BRUV	99	Extrapolation	0	39.6505	26.1183	53.1827	0.999674	0.990221	1
BRUV	100	Extrapolation	0	39.6526	26.0769	53.2282	0.999696	0.99043	1
Seine	1	Rarefaction	0	4.17647	3.32984	5.0231	0.357394	0.283969	0.43082
Seine	2	Rarefaction	0	6.86029	5.44104	8.27955	0.485211	0.417332	0.553091
Seine	3	Rarefaction	0	9.01029	7.12838	10.8922	0.555684	0.489431	0.621937
Seine	4	Rarefaction	0	10.866	8.58683	13.1451	0.60674	0.539799	0.673682
Seine	5	Rarefaction	0	12.5084	9.8786	15.1382	0.647791	0.579812	0.715769
Seine	6	Rarefaction	0	13.9794	11.0346	16.9242	0.682228	0.613832	0.750624
Seine	7	Rarefaction	0	15.3066	12.0754	18.5377	0.711647	0.643618	0.779675
Seine	8	Rarefaction	0	16.5109	13.0175	20.0042	0.736945	0.669898	0.803992
Seine	9	Rarefaction	0	17.6095	13.8747	21.3443	0.758749	0.693024	0.824473
Seine	10	Rarefaction	0	18.6171	14.659	22.5751	0.77755	0.713209	0.841891
Seine	11	Rarefaction	0	19.5461	15.3806	23.7117	0.793743	0.730589	0.856898
Seine	12	Rarefaction	0	20.4076	16.0478	24.7673	0.807646	0.745269	0.870023
Seine	13	Rarefaction	0	21.2109	16.6679	25.7539	0.819517	0.757345	0.881689
Seine	14	Rarefaction	0	21.9647	17.2466	26.6828	0.829577	0.766928	0.892227
Seine	15	Rarefaction	0	22.6765	17.7886	27.5643	0.838028	0.774155	0.901901
Seine	16	Rarefaction	0	23.3529	18.2977	28.4082	0.84507	0.779198	0.910943
Seine	17	Observed	0	24	18.7766	29.2234	0.851806	0.784077	0.919536
Seine	18	Extrapolation	0	24.6189	19.2246	30.0133	0.85825	0.78891	0.92759
Seine	19	Extrapolation	0	25.2109	19.6414	30.7805	0.864413	0.793747	0.935079
Seine	20	Extrapolation	0	25.7772	20.0273	31.5271	0.870308	0.798602	0.942014
Seine	21	Extrapolation	0	26.3189	20.383	32.2548	0.875947	0.803473	0.948421
Seine	22	Extrapolation	0	26.837	20.7093	32.9647	0.88134	0.808348	0.954333
Seine	23	Extrapolation	0	27.3326	21.0075	33.6577	0.886499	0.813214	0.959785
Seine	24	Extrapolation	0	27.8066	21.2788	34.3344	0.891434	0.818057	0.964811
Seine	25	Extrapolation	0	28.26	21.5246	34.9954	0.896154	0.822863	0.969445
Seine	26	Extrapolation	0	28.6937	21.7465	35.641	0.900669	0.827621	0.973718
Seine	27	Extrapolation	0	29.1086	21.9458	36.2713	0.904988	0.832319	0.977658
Seine	28	Extrapolation	0	29.5054	22.1241	36.8867	0.909119	0.836948	0.98129
Seine	29	Extrapolation	0	29.8849	22.2826	37.4873	0.91307	0.841502	0.984639
Seine	30	Extrapolation	0	30.248	22.4229	38.0732	0.91685	0.845972	0.987728
Seine	31	Extrapolation	0	30.5953	22.546	38.6445	0.920465	0.850355	0.990575
Seine	32	Extrapolation	0	30.9275	22.6534	39.2015	0.923923	0.854646	0.993201
Seine	33	Extrapolation	0	31.2452	22.7461	39.7442	0.927231	0.858842	0.99562
Seine	34	Extrapolation	0	31.5491	22.8253	40.2729	0.930395	0.86294	0.99785
Seine	35	Extrapolation	0	31.8398	22.8919	40.7877	0.933421	0.866938	0.999904
Seine	36	Extrapolation	0	32.1179	22.9468	41.2889	0.936316	0.870837	1
Seine	37	Extrapolation	0	32.3838	22.9911	41.7766	0.939085	0.874634	1
Seine	38	Extrapolation	0	32.6383	23.0254	42.2511	0.941733	0.87833	1
Seine	39	Extrapolation	0	32.8816	23.0506	42.7127	0.944267	0.881925	1
Seine	40	Extrapolation	0	33.1144	23.0673	43.1615	0.94669	0.88542	1
Seine	41	Extrapolation	0	33.337	23.0762	43.5978	0.949008	0.888815	1
Seine	42	Extrapolation	0	33.55	23.078	44.022	0.951225	0.892113	1
Seine	43	Extrapolation	0	33.7537	23.0732	44.4342	0.953345	0.895313	1
Seine	44	Extrapolation	0	33.9486	23.0623	44.8348	0.955374	0.898419	1
Seine	45	Extrapolation	0	34.1349	23.0459	45.224	0.957314	0.901431	1
Seine	46	Extrapolation	0	34.3132	23.0243	45.6022	0.95917	0.904352	1
Seine	47	Extrapolation	0	34.4837	22.9979	45.9695	0.960945	0.907183	1
Seine	48	Extrapolation	0	34.6468	22.9673	46.3264	0.962643	0.909927	1
Seine	49	Extrapolation	0	34.8029	22.9327	46.673	0.964267	0.912585	1
Seine	50	Extrapolation	0	34.9521	22.8945	47.0097	0.965821	0.91516	1
Seine	51	Extrapolation	0	35.0948	22.853	47.3366	0.967307	0.917654	1
Seine	52	Extrapolation	0	35.2314	22.8085	47.6542	0.968728	0.920069	1
Seine	53	Extrapolation	0	35.362	22.7613	47.9627	0.970088	0.922407	1
Seine	54	Extrapolation	0	35.4869	22.7116	48.2623	0.971389	0.92467	1
Seine	55	Extrapolation	0	35.6064	22.6596	48.5533	0.972633	0.926861	1
Seine	56	Extrapolation	0	35.7207	22.6055	48.8359	0.973823	0.928982	1
Seine	57	Extrapolation	0	35.83	22.5497	49.1104	0.974961	0.931035	1
Seine	58	Extrapolation	0	35.9346	22.4922	49.377	0.976049	0.933021	1
Seine	59	Extrapolation	0	36.0346	22.4332	49.6361	0.977091	0.934944	1
Seine	60	Extrapolation	0	36.1303	22.373	49.8877	0.978087	0.936804	1
Seine	61	Extrapolation	0	36.2218	22.3116	50.1321	0.979039	0.938605	1
Seine	62	Extrapolation	0	36.3094	22.2491	50.3696	0.979951	0.940347	1
Seine	63	Extrapolation	0	36.3931	22.1858	50.6004	0.980822	0.942033	1
Seine	64	Extrapolation	0	36.4732	22.1218	50.8247	0.981656	0.943665	1
Seine	65	Extrapolation	0	36.5498	22.0571	51.0426	0.982454	0.945244	1
Seine	66	Extrapolation	0	36.6231	21.9919	51.2543	0.983217	0.946773	1
Seine	67	Extrapolation	0	36.6932	21.9262	51.4602	0.983946	0.948252	1
Seine	68	Extrapolation	0	36.7603	21.8602	51.6603	0.984644	0.949684	1
Seine	69	Extrapolation	0	36.8244	21.794	51.8548	0.985312	0.95107	1
Seine	70	Extrapolation	0	36.8857	21.7276	52.0439	0.985951	0.952411	1
Seine	71	Extrapolation	0	36.9444	21.661	52.2278	0.986561	0.95371	1
Seine	72	Extrapolation	0	37.0005	21.5945	52.4066	0.987146	0.954968	1
Seine	73	Extrapolation	0	37.0542	21.528	52.5805	0.987705	0.956185	1
Seine	74	Extrapolation	0	37.1056	21.4615	52.7496	0.988239	0.957364	1
Seine	75	Extrapolation	0	37.1547	21.3952	52.9142	0.988751	0.958506	1
Seine	76	Extrapolation	0	37.2017	21.3291	53.0742	0.98924	0.959612	1
Seine	77	Extrapolation	0	37.2466	21.2633	53.2299	0.989708	0.960683	1
Seine	78	Extrapolation	0	37.2896	21.1977	53.3815	0.990155	0.961721	1
Seine	79	Extrapolation	0	37.3307	21.1325	53.529	0.990583	0.962727	1
Seine	80	Extrapolation	0	37.37	21.0676	53.6725	0.990992	0.963701	1
Seine	81	Extrapolation	0	37.4077	21.0031	53.8122	0.991384	0.964645	1
Seine	82	Extrapolation	0	37.4436	20.9391	53.9482	0.991759	0.96556	1
Seine	83	Extrapolation	0	37.4781	20.8755	54.0806	0.992117	0.966447	1
Seine	84	Extrapolation	0	37.511	20.8124	54.2096	0.99246	0.967307	1
Seine	85	Extrapolation	0	37.5425	20.7498	54.3352	0.992788	0.96814	1
Seine	86	Extrapolation	0	37.5726	20.6877	54.4575	0.993101	0.968949	1
Seine	87	Extrapolation	0	37.6014	20.6262	54.5766	0.993401	0.969732	1
Seine	88	Extrapolation	0	37.629	20.5653	54.6927	0.993688	0.970493	1
Seine	89	Extrapolation	0	37.6553	20.5049	54.8058	0.993962	0.97123	1
Seine	90	Extrapolation	0	37.6806	20.4451	54.916	0.994225	0.971946	1
Seine	91	Extrapolation	0	37.7047	20.386	55.0234	0.994476	0.97264	1
Seine	92	Extrapolation	0	37.7277	20.3274	55.1281	0.994716	0.973314	1
Seine	93	Extrapolation	0	37.7498	20.2695	55.2301	0.994946	0.973968	1
Seine	94	Extrapolation	0	37.7709	20.2123	55.3296	0.995166	0.974603	1
Seine	95	Extrapolation	0	37.7911	20.1557	55.4265	0.995376	0.975219	1
Seine	96	Extrapolation	0	37.8104	20.0997	55.5211	0.995577	0.975818	1
Seine	97	Extrapolation	0	37.8289	20.0445	55.6133	0.995769	0.976399	1
Seine	98	Extrapolation	0	37.8466	19.9898	55.7033	0.995953	0.976964	1
Seine	99	Extrapolation	0	37.8635	19.9359	55.791	0.996129	0.977512	1
Seine	100	Extrapolation	0	37.8796	19.8826	55.8766	0.996297	0.978045	1

[truncated: 3 more sheets: Table S11, Table S12, Table S13]
